# Supplementary material for: 5-Benzoyl-2-(1H-indol-3-yl)-4-(4-methyl­phen­yl)-4,5-dihydro­furan-3-carbonitrile
Source: Acta Crystallogr Sect E Struct Rep Online. 2012 Mar 21;68(Pt 4):o1124. doi: 10.1107/S1600536812011105 (PMC3344070; doi:10.1107/S1600536812011105)
Supplement: Supplementary file 2 [file e-68-o1124-Isup2.hkl]

# 
# h,k,l, Fc-squared, Fo-squared, sigma(Fo-squared) and status flag 
# 
data_I
_shelx_title ' VISHNUPRIYAIN4 in P2(1)/n' 
_shelx_refln_list_code          4 
_shelx_F_calc_maximum      226.31 
_exptl_crystal_F_000       848.00 
_reflns_d_resolution_high  0.7739 
 
loop_ 
 _symmetry_equiv_pos_as_xyz 
 'x, y, z' 
 '-x+1/2, y+1/2, -z+1/2' 
 '-x, -y, -z' 
 'x-1/2, -y-1/2, z-1/2' 
 
_cell_length_a     9.8084 
_cell_length_b    15.9553 
_cell_length_c    13.8782 
_cell_angle_alpha  90.000 
_cell_angle_beta  107.185 
_cell_angle_gamma  90.000 
 
_shelx_F_squared_multiplier     1.000 
 
loop_ 
 _refln_index_h 
 _refln_index_k 
 _refln_index_l 
 _refln_F_squared_calc 
 _refln_F_squared_meas 
 _refln_F_squared_sigma 
 _refln_observed_status 
   2   0   0    34556.28    31641.41    867.61 o 
   4   0   0     1791.09     1762.50     53.96 o 
   6   0   0      105.56      105.98      5.30 o 
   8   0   0       71.74       74.69      4.94 o 
  10   0   0        4.45        0.10      4.55 o 
  12   0   0      104.18      126.60     13.93 o 
   1   1   0      957.74      835.62     10.18 o 
   2   1   0      132.78      135.67      3.38 o 
   3   1   0      878.24      908.07     14.30 o 
   4   1   0      597.81      584.53     10.16 o 
   5   1   0     1517.28     1583.82     24.68 o 
   6   1   0        1.50       -1.21      2.09 o 
   7   1   0       17.24       19.14      3.02 o 
   8   1   0      443.98      443.62     10.50 o 
   9   1   0        0.28       -2.08      3.68 o 
  10   1   0        6.70        2.04      4.49 o 
  11   1   0       39.25       42.56      6.13 o 
  12   1   0       72.79       79.96     16.81 o 
   0   2   0     6351.03     5193.07     68.42 o 
   1   2   0     3164.01     2960.01     27.95 o 
   2   2   0      176.36      183.49      5.04 o 
   3   2   0      573.65      550.50      7.68 o 
   4   2   0        2.62        5.46      1.60 o 
   5   2   0       76.64       97.68      3.44 o 
   6   2   0       15.46       20.41      2.82 o 
   7   2   0      276.70      238.17      7.18 o 
   8   2   0       37.49       35.46      4.15 o 
   9   2   0       24.38       22.06      4.77 o 
  10   2   0       26.16       18.42      4.93 o 
  11   2   0        0.88       -1.09      3.69 o 
   1   3   0     9005.29     8655.96     73.14 o 
   2   3   0       11.39        4.95      0.91 o 
   3   3   0       58.04       61.48      1.89 o 
   4   3   0       28.59       21.71      3.15 o 
   5   3   0       35.95       19.43      2.23 o 
   6   3   0      733.24      685.12     11.57 o 
   7   3   0      147.25      138.11      5.03 o 
   8   3   0      809.99      800.30     25.24 o 
   9   3   0      209.18      222.47      9.68 o 
  10   3   0       47.02       33.46      6.71 o 
  11   3   0       36.20       43.26      7.63 o 
   0   4   0    12467.89    11882.58    141.69 o 
   1   4   0    29092.83    27637.17    231.62 o 
   2   4   0      839.35      782.34      7.94 o 
   3   4   0       21.90       19.98      1.73 o 
   4   4   0     3883.94     4164.86     41.17 o 
   5   4   0       50.95       65.11      2.46 o 
   6   4   0       17.77       35.14      3.07 o 
   7   4   0      483.83      458.84     10.58 o 
   8   4   0      299.36      302.62     10.02 o 
   9   4   0      151.72      153.29      9.08 o 
  10   4   0       16.59       14.87     11.97 o 
  11   4   0       16.27       -4.20      5.48 o 
   1   5   0       83.89       61.20      2.03 o 
   2   5   0     2831.70     2761.58     24.31 o 
   3   5   0       15.63       35.52      1.96 o 
   4   5   0      163.15      184.78      4.37 o 
   5   5   0       92.42      112.01      3.42 o 
   6   5   0        0.98       -2.16      2.16 o 
   7   5   0       37.13       54.57      3.23 o 
   8   5   0       36.20       33.66      4.84 o 
   9   5   0       44.50       52.72      5.65 o 
  10   5   0        0.43       -1.81      4.21 o 
  11   5   0       88.08       93.22      9.70 o 
   0   6   0      128.85       99.21      3.60 o 
   1   6   0     1378.98     1393.17     13.80 o 
   2   6   0       57.68       80.69      2.70 o 
   3   6   0       27.20       28.72      1.65 o 
   4   6   0        0.14        0.08      1.58 o 
   5   6   0      231.04      252.12      6.68 o 
   6   6   0       65.60       60.89      3.29 o 
   7   6   0       90.00       89.64      4.31 o 
   8   6   0        7.17        8.12      4.39 o 
   9   6   0      138.49      130.82      7.61 o 
  10   6   0       11.67        8.39      7.59 o 
  11   6   0        2.27       -2.45      4.94 o 
   1   7   0      134.34      121.12      3.28 o 
   2   7   0      207.38      278.09      4.91 o 
   3   7   0      109.19      106.81      3.21 o 
   4   7   0      563.90      549.65      7.51 o 
   5   7   0      599.81      606.25      9.46 o 
   6   7   0        7.27        4.76      2.04 o 
   7   7   0      255.16      259.16      6.97 o 
   8   7   0        0.27       -5.90     10.05 o 
   9   7   0        0.20        0.46      5.00 o 
  10   7   0        8.27       16.37      5.47 o 
  11   7   0        2.83       -3.65      5.23 o 
   0   8   0     8788.02     8673.74    127.27 o 
   1   8   0        0.22       -0.76      2.07 o 
   2   8   0      190.14      186.79      4.34 o 
   3   8   0      140.90      182.91      4.22 o 
   4   8   0      146.08      147.48      3.98 o 
   5   8   0       40.38       49.43      3.58 o 
   6   8   0       39.80       41.76      5.10 o 
   7   8   0        2.21        3.21      3.49 o 
   8   8   0       92.98       89.85      7.12 o 
   9   8   0       84.06       79.68      7.21 o 
  10   8   0        6.58        4.00      5.73 o 
  11   8   0       16.41       26.15      6.37 o 
   1   9   0       51.34       36.92      2.87 o 
   2   9   0      516.53      603.78      9.13 o 
   3   9   0       17.12       11.58      2.36 o 
   4   9   0      171.66      194.89      4.62 o 
   5   9   0        2.31        1.27      2.41 o 
   6   9   0      112.73      106.42      5.14 o 
   7   9   0       15.16       15.35      4.15 o 
   8   9   0        4.60        3.23      3.90 o 
   9   9   0       11.59        5.03      5.03 o 
  10   9   0       36.41       53.79      6.90 o 
   0  10   0     1861.29     1857.25     31.25 o 
   1  10   0      136.19      108.71      4.23 o 
   2  10   0       71.15       60.56      3.63 o 
   3  10   0       23.67       22.33      2.81 o 
   4  10   0      897.77      930.56     12.86 o 
   5  10   0      248.47      244.18      6.94 o 
   6  10   0      389.38      387.72      9.63 o 
   7  10   0       39.20       38.20      7.43 o 
   8  10   0        0.28        2.04      4.23 o 
   9  10   0       47.03       33.26      6.45 o 
  10  10   0        3.51        7.12      5.90 o 
   1  11   0      234.99      253.86      6.65 o 
   2  11   0      113.61      131.03      4.91 o 
   3  11   0      104.52       90.08      4.36 o 
   4  11   0      116.59      110.75      4.42 o 
   5  11   0       45.08       45.78      4.26 o 
   6  11   0      203.53      227.72      9.83 o 
   7  11   0        0.87       -3.67      3.67 o 
   8  11   0      429.07      439.32     12.95 o 
   9  11   0       34.94       53.06      7.24 o 
  10  11   0        7.87        3.65      6.36 o 
   0  12   0      592.40      517.13     22.04 o 
   1  12   0      608.36      597.18     10.76 o 
   2  12   0      190.59      183.32      6.09 o 
   3  12   0       80.36       82.85      4.61 o 
   4  12   0      129.57      137.53      5.85 o 
   5  12   0       26.19       25.53      4.05 o 
   6  12   0        1.98        2.26      4.37 o 
   7  12   0       71.38       62.72      6.34 o 
   8  12   0       37.64       34.42      5.62 o 
   9  12   0        6.35        7.01      4.97 o 
   1  13   0      210.45      219.12      6.95 o 
   2  13   0     1005.85      975.61     15.37 o 
   3  13   0       40.93       40.91      4.12 o 
   4  13   0       27.58       21.59      4.72 o 
   5  13   0        0.58       -4.31      4.31 o 
   6  13   0      234.93      254.67     10.26 o 
   7  13   0        4.35        5.60      4.83 o 
   8  13   0        4.10        2.28      5.77 o 
   9  13   0        7.42        3.65      4.73 o 
   0  14   0     1179.69     1130.73     26.86 o 
   1  14   0       53.14       50.28      5.83 o 
   2  14   0      616.42      630.08     12.02 o 
   3  14   0        0.95       -1.47      4.15 o 
   4  14   0      114.29      108.74      7.70 o 
   5  14   0      142.96      134.24      8.19 o 
   6  14   0        7.25       -4.55      4.55 o 
   7  14   0      216.28      220.73     18.26 o 
   8  14   0        6.49        7.91      5.21 o 
   1  15   0       17.42       23.10      4.67 o 
   2  15   0      445.29      435.37     11.04 o 
   3  15   0       31.64       39.01      5.48 o 
   4  15   0        0.45       -2.82      5.10 o 
   5  15   0      132.35      147.88      8.74 o 
   6  15   0       29.38       35.84      6.28 o 
   7  15   0       41.95       53.07     10.10 o 
   8  15   0       44.06       42.99      7.52 o 
   0  16   0      139.68      128.26      9.79 o 
   1  16   0       16.67       14.34      4.66 o 
   2  16   0        0.03        2.89      4.65 o 
   3  16   0        9.93        4.43      4.81 o 
   4  16   0       18.10       25.95      7.40 o 
   5  16   0       29.06       23.39      6.02 o 
   6  16   0      142.45      151.68     11.27 o 
   7  16   0        8.64        9.55      5.39 o 
   1  17   0       11.65       12.22      4.81 o 
   2  17   0        6.21       -2.98      5.02 o 
   3  17   0       23.04       15.56      5.39 o 
   4  17   0        7.22        2.24      7.12 o 
   5  17   0       91.89       80.72      8.30 o 
   6  17   0       90.26       94.22     11.08 o 
   0  18   0       28.60       19.97      7.26 o 
   1  18   0       22.22       20.61      6.83 o 
   2  18   0       10.68       10.09      5.61 o 
   3  18   0       85.20       94.97     10.00 o 
   4  18   0       32.60       28.78      8.43 o 
   5  18   0        4.35        4.14      5.81 o 
   1  19   0        7.57       11.52      6.06 o 
   2  19   0       11.49       -1.43      5.73 o 
   3  19   0        6.95       14.32      8.15 o 
   4  19   0        1.05        7.71      7.67 o 
   0  20   0       13.70       13.12     10.09 o 
   1  20   0        4.39        4.25      8.02 o 
   2  20   0        9.32       20.35     11.34 o 
 -11   0   1      168.63      205.69     19.51 o 
  -9   0   1        0.08       -5.46      5.46 o 
  -7   0   1     1321.05     1267.81     45.05 o 
  -5   0   1      603.43      499.22     20.65 o 
  -3   0   1      112.56       85.83      6.08 o 
  -1   0   1    12011.25     4811.10    762.62 o 
   1   0   1      459.14      366.10      6.23 o 
   3   0   1     1431.31     1542.92     33.48 o 
   5   0   1     2333.83     2246.76     49.04 o 
   7   0   1      116.47       98.61      5.52 o 
   9   0   1      121.86      104.21      8.26 o 
  11   0   1       22.16       28.70      6.86 o 
 -12   1   1       37.49       57.13     16.17 o 
 -11   1   1        0.36       -0.39      5.62 o 
 -10   1   1       25.93       26.96      6.75 o 
  -9   1   1      120.67      117.57     10.37 o 
  -8   1   1      143.62      115.89      9.50 o 
  -7   1   1        9.79       10.96      4.33 o 
  -6   1   1        8.12        4.30      2.04 o 
  -5   1   1      513.31      546.76     11.61 o 
  -4   1   1      178.60      157.03      4.59 o 
  -3   1   1       46.63       52.73      4.55 o 
  -2   1   1      369.51      391.74      6.58 o 
  -1   1   1       55.43       60.54      0.94 o 
   0   1   1      481.41      203.04     10.88 o 
   1   1   1     3894.64     3656.68     30.94 o 
   2   1   1      358.84      375.49      4.72 o 
   3   1   1       10.93        5.58      1.19 o 
   4   1   1        0.88       -0.42      1.33 o 
   5   1   1       22.02       22.53      1.84 o 
   6   1   1       54.93       76.22      3.52 o 
   7   1   1     1113.34     1098.95     17.50 o 
   8   1   1      258.22      268.19      8.28 o 
   9   1   1      133.77      135.81      6.69 o 
  10   1   1       62.63       61.75      5.34 o 
  11   1   1        3.96        5.62      4.67 o 
 -12   2   1       57.91       73.40      9.99 o 
 -11   2   1       28.26       37.96      5.83 o 
 -10   2   1       11.94       16.83      6.93 o 
  -9   2   1        7.43        9.86      3.94 o 
  -8   2   1      199.96      210.57      7.09 o 
  -7   2   1        0.07       -2.27      2.27 o 
  -6   2   1        3.68        0.78      1.61 o 
  -5   2   1      133.48      142.66      3.78 o 
  -4   2   1     1555.88     1444.58     20.00 o 
  -3   2   1      253.98      232.91      3.93 o 
  -2   2   1      193.15      167.64      2.53 o 
  -1   2   1     5881.57     5605.37     52.40 o 
   0   2   1     7775.85     7324.11     62.11 o 
   1   2   1      212.72      202.22      2.77 o 
   2   2   1     1482.50     1417.32     13.80 o 
   3   2   1       28.72       30.49      1.44 o 
   4   2   1     4318.28     4244.09     47.48 o 
   5   2   1      469.68      468.65      7.00 o 
   6   2   1     1550.73     1466.07     19.77 o 
   7   2   1      635.80      615.87     10.33 o 
   8   2   1      159.43      161.10      8.24 o 
   9   2   1      343.76      340.64     11.99 o 
  10   2   1       22.34       26.85      4.46 o 
  11   2   1        3.69       -4.38      4.38 o 
 -12   3   1       14.88       17.32      6.85 o 
 -11   3   1        1.56       -1.36      5.71 o 
 -10   3   1      182.31      193.46      9.48 o 
  -9   3   1       31.62       33.67      5.03 o 
  -8   3   1     1381.06     1321.17     23.41 o 
  -7   3   1      169.39      167.66      7.45 o 
  -6   3   1      177.76      189.60      4.80 o 
  -5   3   1     2418.86     2614.31     35.39 o 
  -4   3   1      708.45      738.90     10.02 o 
  -3   3   1     1846.22     1878.01     22.65 o 
  -2   3   1      180.67      146.10      2.29 o 
  -1   3   1    18009.01    17675.77    148.54 o 
   0   3   1      472.69      428.87      4.62 o 
   1   3   1     5996.16     5794.75     49.27 o 
   2   3   1       58.85       50.47      1.50 o 
   3   3   1       34.44       22.64      4.14 o 
   4   3   1     3089.58     3286.03     37.52 o 
   5   3   1      305.08      327.09      6.21 o 
   6   3   1        1.41        2.87      2.20 o 
   7   3   1      586.67      712.63     29.56 o 
   8   3   1      100.68       92.10      5.41 o 
   9   3   1        0.02       -2.57     11.17 o 
  10   3   1        6.01        6.75      8.83 o 
  11   3   1       23.57       20.95      5.47 o 
 -12   4   1        0.84        5.97      9.11 o 
 -11   4   1       11.35       21.75      6.71 o 
 -10   4   1      216.06      197.34     11.77 o 
  -9   4   1        2.34       -3.50      4.88 o 
  -8   4   1       90.35       82.68     15.63 o 
  -7   4   1       28.71       28.70      3.86 o 
  -6   4   1        1.80        2.66      2.30 o 
  -5   4   1      401.43      412.77      6.17 o 
  -4   4   1       99.32      105.79      2.57 o 
  -3   4   1      316.46      296.66      4.01 o 
  -2   4   1      381.02      381.61      4.75 o 
  -1   4   1        7.71        0.92      1.51 o 
   0   4   1    14254.70    13347.80    112.34 o 
   1   4   1     1483.99     1466.06     13.40 o 
   2   4   1     3052.23     3091.85     28.06 o 
   3   4   1      155.46      162.97      2.76 o 
   4   4   1      202.02      178.07      3.44 o 
   5   4   1       10.14        5.69      1.91 o 
   6   4   1      212.87      209.24      5.88 o 
   7   4   1        4.89        3.10      2.93 o 
   8   4   1        9.25        8.71      5.28 o 
   9   4   1       10.20        9.74      5.33 o 
  10   4   1        0.19       -3.79      5.12 o 
  11   4   1        0.42       -5.67      5.67 o 
 -11   5   1        4.22       -5.53      5.53 o 
 -10   5   1        0.66        5.84     15.65 o 
  -9   5   1      479.69      475.81     17.51 o 
  -8   5   1       87.11       82.12      5.76 o 
  -7   5   1       24.03       21.51      2.51 o 
  -6   5   1        9.63       11.23      1.86 o 
  -5   5   1      481.59      485.23      7.28 o 
  -4   5   1      146.40      178.38      4.59 o 
  -3   5   1       16.48       18.60      1.29 o 
  -2   5   1      437.36      419.67      4.87 o 
  -1   5   1     4979.53     5148.85     44.21 o 
   0   5   1     1763.59     1703.43     15.57 o 
   1   5   1      164.38      152.75      2.86 o 
   2   5   1       81.10       71.18      2.10 o 
   3   5   1       21.54       17.04      2.09 o 
   4   5   1       14.05       24.49      2.13 o 
   5   5   1        0.24        2.38      1.69 o 
   6   5   1      329.54      320.60      6.80 o 
   7   5   1       69.64       82.74      4.59 o 
   8   5   1       67.02       65.14      5.97 o 
   9   5   1       18.24       27.88      5.00 o 
  10   5   1        0.01       -2.24      5.81 o 
  11   5   1        0.25       -2.20      7.03 o 
 -11   6   1        3.81       -0.17      6.54 o 
 -10   6   1      144.56      143.29      8.02 o 
  -9   6   1       46.65       42.08      7.72 o 
  -8   6   1        6.85        3.56      5.11 o 
  -7   6   1       79.74       74.79      3.99 o 
  -6   6   1       62.32       70.55      3.08 o 
  -5   6   1      142.83      168.00      3.90 o 
  -4   6   1     1088.71     1114.54     16.69 o 
  -3   6   1      236.67      228.76      3.90 o 
  -2   6   1       14.59       17.45      1.59 o 
  -1   6   1       36.36       38.84      2.09 o 
   0   6   1     1173.76     1268.46     12.22 o 
   1   6   1     4102.92     4174.04     37.95 o 
   2   6   1       94.42      107.47      2.88 o 
   3   6   1      224.88      253.92      4.53 o 
   4   6   1       28.81       32.74      1.98 o 
   5   6   1        4.01        1.65      1.84 o 
   6   6   1        0.92       -2.07      2.07 o 
   7   6   1     1463.19     1457.12     25.17 o 
   8   6   1       16.31        8.61      7.98 o 
   9   6   1      144.15      141.02     10.52 o 
  10   6   1        6.64        0.46      4.76 o 
  11   6   1       55.28       74.32      9.78 o 
 -11   7   1        1.40       -4.59      4.59 o 
 -10   7   1        9.90        8.11      4.80 o 
  -9   7   1      233.68      235.24      9.92 o 
  -8   7   1      139.89      151.54      8.00 o 
  -7   7   1        9.38        6.60      4.16 o 
  -6   7   1      151.44      165.55      4.20 o 
  -5   7   1      221.71      232.57      5.34 o 
  -4   7   1     2173.38     2126.82     24.01 o 
  -3   7   1      419.92      389.82      5.92 o 
  -2   7   1       27.97       29.27      2.29 o 
  -1   7   1      348.88      320.37      5.06 o 
   0   7   1     5438.32     5320.34     50.34 o 
   1   7   1      149.43      171.03      3.97 o 
   2   7   1      152.73      152.43      3.73 o 
   3   7   1      478.04      561.71      7.72 o 
   4   7   1       93.78      111.37      3.34 o 
   5   7   1      197.09      187.57      5.05 o 
   6   7   1        1.88       -1.04      2.08 o 
   7   7   1        8.47        5.92      5.08 o 
   8   7   1      188.09      183.06      9.30 o 
   9   7   1        0.93       -3.78      6.75 o 
  10   7   1       76.55       92.03      9.75 o 
  11   7   1       14.79       10.39      7.68 o 
 -11   8   1       24.85       44.02      6.67 o 
 -10   8   1       13.41       14.63      5.37 o 
  -9   8   1        5.18        5.81      4.92 o 
  -8   8   1       87.97       97.28      7.37 o 
  -7   8   1      271.71      281.49     11.16 o 
  -6   8   1        0.75       -0.24      2.14 o 
  -5   8   1       79.30       93.83      3.94 o 
  -4   8   1       89.47       87.00      4.94 o 
  -3   8   1        2.64       -1.75      1.75 o 
  -2   8   1      254.93      278.25      5.17 o 
  -1   8   1      130.45      114.10      3.53 o 
   0   8   1     4399.75     4443.29     51.30 o 
   1   8   1     1202.55     1276.80     14.77 o 
   2   8   1       93.27      102.11      3.31 o 
   3   8   1       45.28       36.68      2.56 o 
   4   8   1      112.68      103.62      3.39 o 
   5   8   1        0.05       -1.98      1.98 o 
   6   8   1        1.32       -2.50      2.50 o 
   7   8   1       54.39       54.74      5.12 o 
   8   8   1      293.49      308.70     11.79 o 
   9   8   1       70.31       60.93      6.93 o 
  10   8   1        0.04       -3.78      4.89 o 
 -11   9   1        4.03        1.56      7.58 o 
 -10   9   1        2.69        4.57      5.35 o 
  -9   9   1       19.64       18.42      5.61 o 
  -8   9   1       52.98       56.82      5.18 o 
  -7   9   1      121.20      124.40      6.57 o 
  -6   9   1       42.31       44.33      3.56 o 
  -5   9   1      649.65      690.53     10.21 o 
  -4   9   1       45.58       34.35      2.56 o 
  -3   9   1       19.63       12.06      2.34 o 
  -2   9   1      314.86      387.48      7.58 o 
  -1   9   1      779.34      793.61     11.04 o 
   0   9   1     1335.57     1423.90     17.42 o 
   1   9   1     1827.85     1834.05     21.57 o 
   2   9   1      624.06      611.98      9.30 o 
   3   9   1      314.14      363.86      6.73 o 
   4   9   1      319.99      333.68      6.46 o 
   5   9   1       34.67       34.03      3.63 o 
   6   9   1        4.74       -2.10      3.12 o 
   7   9   1        6.23       -0.66      3.78 o 
   8   9   1       15.99       24.95      5.94 o 
   9   9   1        3.71        7.34      5.21 o 
  10   9   1        1.18        1.00      5.41 o 
 -10  10   1        0.07        3.42      8.09 o 
  -9  10   1        0.11        8.14      5.34 o 
  -8  10   1       66.53       56.15      5.50 o 
  -7  10   1      483.95      486.57     12.60 o 
  -6  10   1      388.35      386.95      9.52 o 
  -5  10   1      205.37      222.64      6.42 o 
  -4  10   1       44.05       50.41      2.93 o 
  -3  10   1      186.17      176.04      5.03 o 
  -2  10   1       67.86       67.04      3.75 o 
  -1  10   1     1052.92     1064.74     14.13 o 
   0  10   1      101.57       92.58      4.25 o 
   1  10   1     2714.39     2607.51     29.74 o 
   2  10   1       41.01       38.72      3.34 o 
   3  10   1      190.24      191.50      5.58 o 
   4  10   1      160.05      153.20      5.29 o 
   5  10   1      888.34      837.90     14.12 o 
   6  10   1      444.99      481.72     12.64 o 
   7  10   1        1.60       -0.85      4.35 o 
   8  10   1      278.78      273.24      9.91 o 
   9  10   1       36.80       46.05      6.94 o 
  10  10   1        0.02        6.28      6.42 o 
 -10  11   1        0.28       -5.22      5.22 o 
  -9  11   1       16.91        2.40      4.42 o 
  -8  11   1       60.26       66.59      6.16 o 
  -7  11   1      128.71      140.45     12.31 o 
  -6  11   1      472.79      442.12     12.32 o 
  -5  11   1     1116.23     1107.32     17.47 o 
  -4  11   1      119.08      127.94      4.90 o 
  -3  11   1      669.37      703.74     11.52 o 
  -2  11   1        7.35        2.75      2.89 o 
  -1  11   1        1.19       -0.02      2.84 o 
   0  11   1      923.05      911.52     12.99 o 
   1  11   1      938.10      960.94     14.43 o 
   2  11   1        2.34       -2.77      2.77 o 
   3  11   1       56.62       62.74      4.01 o 
   4  11   1        3.48       -0.31      3.59 o 
   5  11   1        3.60        0.86      3.31 o 
   6  11   1       69.78       62.01      5.83 o 
   7  11   1        0.23       -4.19      4.19 o 
   8  11   1        2.29        5.01      4.58 o 
   9  11   1        2.18       12.69      5.89 o 
  -9  12   1       39.39       44.54      5.93 o 
  -8  12   1       15.43        6.58      6.10 o 
  -7  12   1       35.59       23.10      5.23 o 
  -6  12   1       56.64       65.62      6.13 o 
  -5  12   1       26.21       27.43      3.98 o 
  -4  12   1      132.01      129.55      5.26 o 
  -3  12   1      108.74       99.66      4.78 o 
  -2  12   1      205.47      199.26      6.33 o 
  -1  12   1        9.38       13.47      3.30 o 
   0  12   1      191.53      215.41      7.19 o 
   1  12   1       16.84       27.32      3.61 o 
   2  12   1       13.59       19.19      3.78 o 
   3  12   1       21.20        9.80      3.51 o 
   4  12   1      328.31      342.20      8.13 o 
   5  12   1      275.11      243.65      8.45 o 
   6  12   1       14.46        6.51      4.56 o 
   7  12   1        6.26        4.12      4.69 o 
   8  12   1       11.54       13.59      5.27 o 
   9  12   1      126.91      124.18      9.61 o 
  -9  13   1        3.71        0.03      4.81 o 
  -8  13   1       22.78       28.53      5.94 o 
  -7  13   1      169.86      153.01     10.28 o 
  -6  13   1      199.72      206.46      9.33 o 
  -5  13   1      184.34      179.88      8.68 o 
  -4  13   1      587.70      585.48     13.30 o 
  -3  13   1      156.78      159.49      5.95 o 
  -2  13   1       77.38       75.26      4.77 o 
  -1  13   1      133.86      127.25      5.58 o 
   0  13   1      621.73      654.48     12.97 o 
   1  13   1      141.22      151.48      5.96 o 
   2  13   1      402.35      387.53      9.06 o 
   3  13   1       57.49       61.58      4.58 o 
   4  13   1       65.66       52.05      5.39 o 
   5  13   1       43.22       35.56      5.47 o 
   6  13   1       79.12       71.79      6.70 o 
   7  13   1       35.08       40.78      6.28 o 
   8  13   1       38.77       34.14      6.13 o 
   9  13   1        2.72        7.28      4.81 o 
  -9  14   1        0.34       -6.95      8.20 o 
  -8  14   1        6.41        2.11      5.02 o 
  -7  14   1       11.45        5.69      5.13 o 
  -6  14   1        9.90        7.28      5.10 o 
  -5  14   1        0.02       -4.38      4.38 o 
  -4  14   1      105.02      112.00      7.64 o 
  -3  14   1        0.35       -4.04      4.04 o 
  -2  14   1      465.94      455.99     10.02 o 
  -1  14   1      374.60      377.58     10.49 o 
   0  14   1       34.70       30.62      5.19 o 
   1  14   1     1309.61     1292.42     20.99 o 
   2  14   1       36.21       48.95      5.24 o 
   3  14   1       96.61      104.17      6.63 o 
   4  14   1       75.80       76.74      8.98 o 
   5  14   1        8.49        2.40      4.90 o 
   6  14   1        0.67       -4.50      4.50 o 
   7  14   1      229.44      257.90     11.02 o 
   8  14   1       22.81       20.76      5.68 o 
  -8  15   1        1.65        8.06      9.91 o 
  -7  15   1        0.07       -5.60      5.60 o 
  -6  15   1       99.35       99.53      8.81 o 
  -5  15   1        0.00       -0.25      5.06 o 
  -4  15   1        0.01       -1.96      4.34 o 
  -3  15   1      281.62      296.79     10.06 o 
  -2  15   1       88.51       93.31      6.91 o 
  -1  15   1       69.38       61.59      5.47 o 
   0  15   1      123.09      116.16      6.40 o 
   1  15   1      118.42      112.85      6.36 o 
   2  15   1        0.30       -4.02      4.02 o 
   3  15   1       39.85       30.98      5.32 o 
   4  15   1       14.70       10.26      6.51 o 
   5  15   1        7.90       -0.05      4.95 o 
   6  15   1       13.11       14.48      5.61 o 
   7  15   1       50.40       70.92      7.14 o 
   8  15   1       10.99        0.15     11.48 o 
  -7  16   1        0.88        0.46      5.20 o 
  -6  16   1        0.60        0.64      5.35 o 
  -5  16   1       11.22        0.46      5.46 o 
  -4  16   1       48.17       55.30      8.08 o 
  -3  16   1        6.16        5.49      4.72 o 
  -2  16   1        0.80       -0.91      4.58 o 
  -1  16   1        1.28       -4.02      4.02 o 
   0  16   1        1.98       -0.39      4.28 o 
   1  16   1      140.67      117.92      6.73 o 
   2  16   1        2.76        0.54      4.74 o 
   3  16   1        2.38       -1.97      4.68 o 
   4  16   1       24.73       28.26      7.51 o 
   5  16   1       12.14        8.56      5.44 o 
   6  16   1       34.17       25.85      8.11 o 
   7  16   1        3.48        2.33      6.62 o 
  -7  17   1        7.72      -10.19     10.19 o 
  -6  17   1       16.47       21.04      7.03 o 
  -5  17   1        2.95       -5.68      5.68 o 
  -4  17   1        0.33       -2.13      6.45 o 
  -3  17   1       22.79       19.95      6.55 o 
  -2  17   1        9.21        3.86      5.16 o 
  -1  17   1      278.66      273.73      9.54 o 
   0  17   1        0.72       -2.15      4.47 o 
   1  17   1       54.26       55.07      5.89 o 
   2  17   1        4.97        5.73      5.31 o 
   3  17   1        8.25       15.95      6.39 o 
   4  17   1       57.71       67.50     11.19 o 
   5  17   1        5.95        5.01      5.69 o 
   6  17   1       13.84        9.93      7.42 o 
  -6  18   1        0.73       -0.21     12.87 o 
  -5  18   1        9.96        9.98      6.05 o 
  -4  18   1       20.37       17.55      7.73 o 
  -3  18   1        0.07        5.69      7.02 o 
  -2  18   1        1.66       -5.08      5.08 o 
  -1  18   1        1.83        1.63      5.46 o 
   0  18   1       39.85       40.72      5.72 o 
   1  18   1        0.22        6.57      5.74 o 
   2  18   1       45.22       57.07      6.85 o 
   3  18   1       36.14       40.62      9.74 o 
   4  18   1       17.21       14.23      7.84 o 
   5  18   1        0.42        3.18      7.41 o 
  -4  19   1       10.15       -1.15      7.32 o 
  -3  19   1        0.50        1.16      7.62 o 
  -2  19   1       27.39       11.60      5.99 o 
  -1  19   1        0.45       -1.13      5.83 o 
   0  19   1       24.78       22.70      7.02 o 
   1  19   1       29.85       21.22      6.37 o 
   2  19   1        1.73        2.53      5.82 o 
   3  19   1        0.44       12.67     10.55 o 
   4  19   1        6.39       -4.24     10.52 o 
  -3  20   1       11.61       11.33     15.29 o 
  -2  20   1        9.35       17.87      8.27 o 
  -1  20   1       13.24        4.57      6.97 o 
   0  20   1       39.65       29.12      7.62 o 
   1  20   1       50.43       70.17      8.86 o 
   2  20   1       42.28       40.64      9.36 o 
 -12   0   2      102.45      100.04     15.91 o 
 -10   0   2      214.65      215.22     18.74 o 
  -8   0   2        0.22       -7.41      7.41 o 
  -6   0   2      227.88      254.76     14.62 o 
  -4   0   2     5477.47     5795.16    163.16 o 
  -2   0   2     6362.16     7028.81    113.92 o 
   0   0   2       21.63       21.16      1.59 o 
   2   0   2     9565.45     9672.19    161.99 o 
   4   0   2      812.80      903.02     21.93 o 
   6   0   2       75.18       68.52      4.76 o 
   8   0   2       29.57       22.79      7.83 o 
  10   0   2       10.54       23.88      6.48 o 
 -12   1   2        1.52        2.52      9.04 o 
 -11   1   2        3.61        6.58      5.31 o 
 -10   1   2       50.62       43.77      7.89 o 
  -9   1   2       14.35       16.22      5.74 o 
  -8   1   2     2159.12     2109.43     49.68 o 
  -7   1   2      287.17      291.11     15.29 o 
  -6   1   2      679.92      672.28     19.00 o 
  -5   1   2      238.21      240.52      9.10 o 
  -4   1   2       28.68       26.42      2.16 o 
  -3   1   2     1501.09     1616.60     32.45 o 
  -2   1   2       39.85       37.04      1.09 o 
  -1   1   2      595.74      523.02      6.64 o 
   0   1   2      260.78      195.91      2.78 o 
   1   1   2       44.18       49.50      1.27 o 
   2   1   2      117.96       95.03      3.10 o 
   3   1   2      743.17      662.89      6.84 o 
   4   1   2     3259.50     3414.01     41.59 o 
   5   1   2      269.06      259.17      6.06 o 
   6   1   2      278.87      279.70      6.85 o 
   7   1   2     1043.36     1034.51     17.09 o 
   8   1   2       14.62       16.54      3.84 o 
   9   1   2      437.62      401.44     11.05 o 
  10   1   2        2.31        1.53      3.74 o 
  11   1   2        4.71        1.64      4.34 o 
 -12   2   2        0.23       -3.95      5.71 o 
 -11   2   2       18.01       18.88      6.54 o 
 -10   2   2       45.24       44.34     11.10 o 
  -9   2   2      218.14      227.50     14.21 o 
  -8   2   2       25.78       15.67      6.41 o 
  -7   2   2      460.15      401.41     14.56 o 
  -6   2   2        3.24        1.42      2.20 o 
  -5   2   2       37.95       42.76      7.12 o 
  -4   2   2      307.02      315.16      5.63 o 
  -3   2   2      456.08      477.46      6.17 o 
  -2   2   2      527.45      530.26      6.78 o 
  -1   2   2     2801.22     2772.22     23.92 o 
   0   2   2     1478.26     1392.13     13.06 o 
   1   2   2       62.86       52.36      1.53 o 
   2   2   2      270.94      317.50      4.12 o 
   3   2   2      726.00      795.84      8.98 o 
   4   2   2      451.96      443.70      6.30 o 
   5   2   2      668.18      703.55     10.81 o 
   6   2   2      147.65      148.01      5.32 o 
   7   2   2      738.03      709.05     13.17 o 
   8   2   2        2.85        7.17      4.35 o 
   9   2   2      140.29      151.60      7.55 o 
  10   2   2       13.84       14.83      5.71 o 
  11   2   2       47.55       68.77      7.06 o 
 -12   3   2        3.40       -2.66     11.58 o 
 -11   3   2        6.05        2.03      5.10 o 
 -10   3   2       92.60       92.69      6.87 o 
  -9   3   2        0.09       -0.07      6.68 o 
  -8   3   2        4.92       -3.38      3.38 o 
  -7   3   2      151.25      132.03      5.31 o 
  -6   3   2      436.85      444.36      9.42 o 
  -5   3   2      288.28      235.18      8.84 o 
  -4   3   2       53.07       45.06      3.25 o 
  -3   3   2     1977.99     2033.30     22.64 o 
  -2   3   2      115.15      105.26      1.94 o 
  -1   3   2     7940.82     7614.94     64.48 o 
   0   3   2     6045.56     5791.79     51.40 o 
   1   3   2     2220.82     2145.71     19.94 o 
   2   3   2       56.79       56.82      3.46 o 
   3   3   2      326.67      338.88      4.52 o 
   4   3   2      427.28      407.38      6.49 o 
   5   3   2      190.96      203.02      5.60 o 
   6   3   2       40.43       47.47      4.80 o 
   7   3   2       10.26        4.95      3.20 o 
   8   3   2      930.22      887.46     25.55 o 
   9   3   2        0.01       -4.80      4.80 o 
  10   3   2       17.33        8.76      8.72 o 
  11   3   2        6.99        6.64      6.66 o 
 -12   4   2        9.49        1.01      6.21 o 
 -11   4   2       15.08       14.05      6.07 o 
 -10   4   2        0.58        1.17      5.52 o 
  -9   4   2      386.09      412.53     15.27 o 
  -8   4   2       49.31       40.19      5.08 o 
  -7   4   2       98.60       91.37      8.68 o 
  -6   4   2      527.10      537.10     12.69 o 
  -5   4   2      458.12      523.51      7.93 o 
  -4   4   2      569.59      574.95      7.26 o 
  -3   4   2     1525.41     1577.17     15.44 o 
  -2   4   2     1095.08     1062.12     10.40 o 
  -1   4   2     2249.97     2122.93     18.87 o 
   0   4   2     7381.12     7121.50     60.54 o 
   1   4   2     1510.34     1492.11     14.43 o 
   2   4   2     5707.36     5691.20     48.64 o 
   3   4   2     1124.92     1165.10     12.90 o 
   4   4   2      227.64      210.91      5.00 o 
   5   4   2       23.38       31.25      2.53 o 
   6   4   2      564.09      572.90     10.93 o 
   7   4   2      191.34      179.94      7.10 o 
   8   4   2        1.59        6.07      4.86 o 
   9   4   2        5.10        4.83      5.39 o 
  10   4   2       23.29        1.20      8.13 o 
  11   4   2       12.40       27.63     10.02 o 
 -12   5   2       14.38       19.43      9.04 o 
 -11   5   2        9.65       10.90      6.23 o 
 -10   5   2      349.87      335.68     25.49 o 
  -9   5   2      201.91      208.21     19.10 o 
  -8   5   2      426.27      443.09     19.72 o 
  -7   5   2      272.14      283.79      9.12 o 
  -6   5   2       56.51       58.76      2.72 o 
  -5   5   2       37.63       42.25      2.43 o 
  -4   5   2     1995.11     2092.76     21.40 o 
  -3   5   2       14.01        3.71      1.02 o 
  -2   5   2        5.61        0.90      1.14 o 
  -1   5   2      991.11      963.97     11.36 o 
   0   5   2     2788.81     2744.48     24.32 o 
   1   5   2      195.48      150.72      2.92 o 
   2   5   2     1517.64     1723.03     43.28 o 
   3   5   2       28.17       33.59      2.78 o 
   4   5   2       23.70       25.76      1.86 o 
   5   5   2       76.52       94.76      3.18 o 
   6   5   2      179.63      165.70      5.28 o 
   7   5   2      180.75      199.37      7.33 o 
   8   5   2     1813.65     1715.71     34.81 o 
   9   5   2       41.28       48.76     14.21 o 
  10   5   2       42.18       37.39      7.54 o 
  11   5   2        2.01       -4.08      6.19 o 
 -11   6   2        1.98       -4.91      5.95 o 
 -10   6   2       19.67       25.89      6.71 o 
  -9   6   2       70.22       81.11     19.49 o 
  -8   6   2        0.01        1.05      4.23 o 
  -7   6   2       97.96      110.16      3.67 o 
  -6   6   2       27.41       36.71      3.55 o 
  -5   6   2       50.41       56.24      2.44 o 
  -4   6   2      532.87      614.99      8.25 o 
  -3   6   2       76.40       70.94      2.23 o 
  -2   6   2       37.50       32.49      2.04 o 
  -1   6   2     1288.36     1314.50     13.79 o 
   0   6   2     9786.42    10011.88     84.97 o 
   1   6   2      626.64      666.90      8.05 o 
   2   6   2      303.83      287.64      4.95 o 
   3   6   2      755.20      815.15      9.89 o 
   4   6   2      199.85      227.87      4.46 o 
   5   6   2      345.50      380.30      7.14 o 
   6   6   2       27.08       28.64      2.81 o 
   7   6   2      227.54      203.90      9.17 o 
   8   6   2       61.08       69.54      8.66 o 
   9   6   2       41.60       45.10      6.14 o 
  10   6   2        1.05        3.58      6.35 o 
  11   6   2        0.34       -6.49      6.49 o 
 -11   7   2        5.90       15.04      6.62 o 
 -10   7   2       43.40       41.02      5.73 o 
  -9   7   2      179.27      188.51      8.86 o 
  -8   7   2      269.12      270.84     10.00 o 
  -7   7   2      155.65      156.02      4.82 o 
  -6   7   2      100.47      119.48      4.01 o 
  -5   7   2      535.92      508.60      7.60 o 
  -4   7   2       83.63       77.85      3.20 o 
  -3   7   2      756.33      803.50      9.88 o 
  -2   7   2       10.71       23.80      1.90 o 
  -1   7   2        2.91        5.43      2.56 o 
   0   7   2     1412.44     1300.72     14.89 o 
   1   7   2       69.03      107.45      3.27 o 
   2   7   2      651.37      603.90      8.18 o 
   3   7   2        1.63       -1.99      1.99 o 
   4   7   2        6.15        1.05      1.87 o 
   5   7   2      254.02      233.60      5.33 o 
   6   7   2       65.86       64.36      3.49 o 
   7   7   2      414.69      398.49     12.81 o 
   8   7   2        1.10       -4.54      4.54 o 
   9   7   2      106.52      110.36      8.04 o 
  10   7   2        2.29        2.11      7.78 o 
 -11   8   2       32.63       22.57      5.77 o 
 -10   8   2       16.65       13.50      5.16 o 
  -9   8   2       31.33       27.78      5.36 o 
  -8   8   2       61.29       61.75      5.07 o 
  -7   8   2       30.72       31.15      4.05 o 
  -6   8   2      218.63      214.40      5.02 o 
  -5   8   2        1.18        1.31      2.35 o 
  -4   8   2      686.58      691.66      9.12 o 
  -3   8   2      682.93      724.70      9.42 o 
  -2   8   2     1202.57     1361.72     15.52 o 
  -1   8   2      131.93      171.79      4.95 o 
   0   8   2     2287.63     2530.48     28.34 o 
   1   8   2       20.56       30.17      2.56 o 
   2   8   2      509.40      575.95      8.20 o 
   3   8   2      126.54      123.38      4.05 o 
   4   8   2       25.86       22.24      2.48 o 
   5   8   2       96.75       98.71      4.09 o 
   6   8   2       49.38       56.41      4.28 o 
   7   8   2      554.24      488.34     14.70 o 
   8   8   2       43.47       53.07      6.54 o 
   9   8   2        0.25       -0.78      5.52 o 
  10   8   2       11.43        6.54      5.62 o 
 -11   9   2        5.67        3.53      5.48 o 
 -10   9   2        6.18        6.30      5.30 o 
  -9   9   2        4.10        2.16      4.78 o 
  -8   9   2        1.82       -0.37      3.63 o 
  -7   9   2      238.88      231.54     16.30 o 
  -6   9   2      184.09      185.25      5.76 o 
  -5   9   2        1.41        2.19      2.10 o 
  -4   9   2      155.58      152.70      4.18 o 
  -3   9   2      121.52      133.99      4.17 o 
  -2   9   2        0.10       -2.14      2.14 o 
  -1   9   2       17.50       15.04      2.50 o 
   0   9   2      281.15      275.24      5.95 o 
   1   9   2     1762.18     1820.90     21.53 o 
   2   9   2       53.11       53.42      4.07 o 
   3   9   2      591.25      590.77      9.96 o 
   4   9   2      227.73      228.92      6.04 o 
   5   9   2      364.50      330.44      7.02 o 
   6   9   2      341.58      356.35      9.29 o 
   7   9   2       40.75       53.80      5.33 o 
   8   9   2      114.05      138.17     14.33 o 
   9   9   2      156.73      172.62     11.31 o 
  10   9   2        4.66        5.32      5.68 o 
 -10  10   2        4.07        1.77      5.19 o 
  -9  10   2        0.01       -1.04      4.39 o 
  -8  10   2      218.93      221.86      8.66 o 
  -7  10   2       47.97       56.39      5.59 o 
  -6  10   2       58.53       69.13      4.69 o 
  -5  10   2       36.47       39.01      3.13 o 
  -4  10   2      270.86      288.48      6.63 o 
  -3  10   2        8.87        6.52      2.48 o 
  -2  10   2       12.83       10.07      2.82 o 
  -1  10   2     1719.14     1730.37     21.38 o 
   0  10   2      228.96      209.34      5.51 o 
   1  10   2      830.87      837.80     12.90 o 
   2  10   2       16.75       10.01      2.89 o 
   3  10   2      529.17      516.92      9.36 o 
   4  10   2       49.12       36.44      3.18 o 
   5  10   2       52.03       48.58      4.09 o 
   6  10   2       51.70       36.14      5.07 o 
   7  10   2       47.92       43.42      5.43 o 
   8  10   2        0.11        2.23      5.52 o 
   9  10   2       10.85       17.84      6.19 o 
  10  10   2       18.44       13.94      6.44 o 
 -10  11   2        4.70        8.39      5.88 o 
  -9  11   2       75.00       77.17      6.22 o 
  -8  11   2       26.09       20.43      4.85 o 
  -7  11   2      808.95      826.27     17.94 o 
  -6  11   2      242.14      239.69      9.13 o 
  -5  11   2        1.60       -3.47      3.47 o 
  -4  11   2       11.98        7.44      3.37 o 
  -3  11   2       42.43       39.19      3.59 o 
  -2  11   2      392.07      405.04     13.67 o 
  -1  11   2       94.79      101.43      4.98 o 
   0  11   2       15.39       10.13      2.93 o 
   1  11   2       92.08      108.24      4.77 o 
   2  11   2      230.60      242.56      6.69 o 
   3  11   2       24.87       20.64      3.44 o 
   4  11   2      530.74      519.44      9.87 o 
   5  11   2     1183.25     1153.47     18.38 o 
   6  11   2       20.42       21.31      4.84 o 
   7  11   2      313.51      318.08     11.06 o 
   8  11   2        5.04        0.41      4.37 o 
   9  11   2        0.60       -3.01      5.42 o 
 -10  12   2       46.40       46.32      7.61 o 
  -9  12   2       21.31       22.22      5.31 o 
  -8  12   2       48.70       46.77      5.88 o 
  -7  12   2       69.51       69.41      6.37 o 
  -6  12   2      497.90      473.96     13.07 o 
  -5  12   2        2.24       -0.11      3.27 o 
  -4  12   2      313.48      316.28      7.59 o 
  -3  12   2        3.78       -2.74      3.32 o 
  -2  12   2       36.93       24.75      3.53 o 
  -1  12   2       20.75       16.19      3.39 o 
   0  12   2      308.31      272.12      7.90 o 
   1  12   2       51.87       59.76      4.32 o 
   2  12   2     1091.17     1062.52     16.32 o 
   3  12   2     1331.68     1356.99     19.33 o 
   4  12   2      965.45      952.41     22.14 o 
   5  12   2       61.74       53.81      5.20 o 
   6  12   2       42.25       53.37      6.01 o 
   7  12   2        2.10        9.83      5.07 o 
   8  12   2       79.68       85.46      7.17 o 
   9  12   2        2.13       -2.28      6.16 o 
  -9  13   2       14.78       19.22      6.55 o 
  -8  13   2        3.10       -1.51      4.85 o 
  -7  13   2       64.16       66.31      6.55 o 
  -6  13   2       94.97       81.76      6.89 o 
  -5  13   2      178.39      188.82      7.69 o 
  -4  13   2       26.68       13.64      4.48 o 
  -3  13   2      142.80      130.88      5.51 o 
  -2  13   2       81.65       69.44      4.69 o 
  -1  13   2       19.08        4.65      3.54 o 
   0  13   2      776.09      759.22     14.30 o 
   1  13   2        0.00       -1.64      3.94 o 
   2  13   2      211.76      210.25      7.06 o 
   3  13   2       82.36       80.13      5.41 o 
   4  13   2       75.77       62.29      5.08 o 
   5  13   2      210.58      222.61     10.81 o 
   6  13   2      115.06      101.15      7.44 o 
   7  13   2      231.92      270.03     11.11 o 
   8  13   2       10.04       13.67      5.41 o 
  -9  14   2       15.65        5.91      4.86 o 
  -8  14   2       34.37       18.72      5.76 o 
  -7  14   2        4.10       -3.36      4.66 o 
  -6  14   2       30.05       16.19      5.53 o 
  -5  14   2      128.15      124.70      8.01 o 
  -4  14   2       93.34      105.37     10.50 o 
  -3  14   2       11.36       -0.53      4.26 o 
  -2  14   2      157.46      154.63      6.24 o 
  -1  14   2        1.75        1.69     12.19 o 
   0  14   2       17.66       22.38      4.65 o 
   1  14   2        0.31       -3.99      3.99 o 
   2  14   2      185.55      192.94      7.54 o 
   3  14   2       34.96       34.33      5.29 o 
   4  14   2       11.86        3.49      4.05 o 
   5  14   2       47.96       51.19      6.40 o 
   6  14   2       23.63       13.63      5.31 o 
   7  14   2       15.26       11.37      5.62 o 
   8  14   2        6.42       10.76      5.33 o 
  -8  15   2       12.57        6.34      5.43 o 
  -7  15   2        0.67       -4.87      4.87 o 
  -6  15   2        0.07       -4.74      4.74 o 
  -5  15   2        4.73        1.82      5.17 o 
  -4  15   2       10.37        4.78      4.57 o 
  -3  15   2      238.11      219.34      8.92 o 
  -2  15   2        2.76       -3.35      4.02 o 
  -1  15   2      161.32      157.28      7.12 o 
   0  15   2      265.20      253.52      8.73 o 
   1  15   2       11.60        1.31      5.40 o 
   2  15   2        6.67       -1.19      4.17 o 
   3  15   2        2.74        6.89      4.72 o 
   4  15   2        0.18       -4.62      4.62 o 
   5  15   2       10.05        2.98      5.29 o 
   6  15   2        0.53       -1.07      5.07 o 
   7  15   2       10.00        8.52      5.57 o 
  -7  16   2        0.01       -2.31      5.14 o 
  -6  16   2        1.11       -3.59      5.17 o 
  -5  16   2       45.18       38.55      6.49 o 
  -4  16   2       20.12        9.06      6.53 o 
  -3  16   2       46.38       50.60      5.96 o 
  -2  16   2      101.47       95.42      6.88 o 
  -1  16   2       92.80      102.68      9.40 o 
   0  16   2        0.06        0.53      4.34 o 
   1  16   2        0.27       -1.55      4.38 o 
   2  16   2      310.87      316.21     10.94 o 
   3  16   2        6.00        2.42      4.88 o 
   4  16   2        1.05        0.86      5.33 o 
   5  16   2        0.09       -1.93      5.23 o 
   6  16   2       19.75        8.87      5.93 o 
   7  16   2       48.62       52.02      8.78 o 
  -7  17   2        6.99        4.86      6.57 o 
  -6  17   2        8.10        7.40      5.79 o 
  -5  17   2        4.16        7.44      5.91 o 
  -4  17   2        3.80       -1.76      6.37 o 
  -3  17   2        9.40        9.74      5.19 o 
  -2  17   2       71.31       79.38      6.94 o 
  -1  17   2        9.45       11.15      5.44 o 
   0  17   2        5.81        4.06      4.70 o 
   1  17   2      158.58      148.74      8.44 o 
   2  17   2        2.12        6.26      5.36 o 
   3  17   2        5.86        2.69      6.17 o 
   4  17   2        4.05       -5.35      5.35 o 
   5  17   2        3.42       -5.57      5.57 o 
   6  17   2       28.33       32.47      9.98 o 
  -6  18   2       38.69       46.77      8.80 o 
  -5  18   2        9.26       13.59      6.14 o 
  -4  18   2       19.04       25.11      8.05 o 
  -3  18   2       34.72       35.05      8.16 o 
  -2  18   2       10.51       23.75      5.90 o 
  -1  18   2        0.76       -1.71      5.26 o 
   0  18   2        5.00        2.86      4.80 o 
   1  18   2       82.57       77.84      7.27 o 
   2  18   2        5.71        3.05      5.50 o 
   3  18   2       17.19       23.37      8.16 o 
   4  18   2        0.63        8.92      6.21 o 
   5  18   2       19.93       29.41      8.64 o 
  -4  19   2       13.68       20.49      9.39 o 
  -3  19   2        2.81        9.92      7.68 o 
  -2  19   2       10.35       10.15      5.85 o 
  -1  19   2        7.13       11.64      6.07 o 
   0  19   2      133.55      149.33     10.20 o 
   1  19   2        0.19        2.43      5.77 o 
   2  19   2       21.09       18.48      7.30 o 
   3  19   2       40.01       34.26     10.76 o 
   4  19   2       14.46        2.78     15.03 o 
  -2  20   2        6.14        9.18      7.78 o 
  -1  20   2        0.10       -6.52      6.52 o 
   0  20   2       40.70       37.91      8.41 o 
   1  20   2        1.28       -1.73      8.52 o 
   2  20   2       50.13       56.38     19.98 o 
 -11   0   3       12.21       -7.21      7.21 o 
  -9   0   3      387.48      383.58     22.65 o 
  -7   0   3      326.80      326.22     17.87 o 
  -5   0   3       40.28       27.19      5.25 o 
  -3   0   3     2933.02     3065.82     63.87 o 
  -1   0   3    15697.94    15542.03    184.48 o 
   1   0   3     2809.92     2762.64     41.54 o 
   3   0   3      200.83      245.57     12.18 o 
   5   0   3      688.85      656.30     14.83 o 
   7   0   3      739.00      631.32     19.44 o 
   9   0   3        1.12       -4.84      4.84 o 
  11   0   3       95.20      121.42     10.69 o 
 -12   1   3        1.95        0.30      5.74 o 
 -11   1   3        1.64        6.91      6.19 o 
 -10   1   3       77.80       66.68      8.43 o 
  -9   1   3       99.74       97.14     14.34 o 
  -8   1   3      632.09      618.90     20.24 o 
  -7   1   3        0.22       -0.28      3.80 o 
  -6   1   3      164.97      190.02      8.77 o 
  -5   1   3      148.54      139.53      4.63 o 
  -4   1   3     6305.09     6644.07    160.28 o 
  -3   1   3       41.59       44.02      1.60 o 
  -2   1   3    37181.45    37458.42    477.88 o 
  -1   1   3    13780.11    13385.23    116.94 o 
   0   1   3     2251.44     2104.01     22.75 o 
   1   1   3      789.56      791.05      8.33 o 
   2   1   3       49.65       45.40      2.37 o 
   3   1   3     3391.29     3470.67     42.16 o 
   4   1   3      130.95      147.77      3.44 o 
   5   1   3      134.30      157.84      5.17 o 
   6   1   3       14.94       14.53      2.89 o 
   7   1   3       80.46       59.31      5.01 o 
   8   1   3        1.21        1.58      3.51 o 
   9   1   3       10.61       16.91      4.24 o 
  10   1   3       89.05      119.65      7.03 o 
  11   1   3        0.04        1.40      4.57 o 
 -12   2   3        7.63        7.48      6.43 o 
 -11   2   3       88.07       82.10      9.81 o 
 -10   2   3       54.74       45.92      7.66 o 
  -9   2   3       21.60       16.32      5.96 o 
  -8   2   3        5.60       -8.15     12.74 o 
  -7   2   3      419.99      401.16     14.43 o 
  -6   2   3       66.13       80.96      5.64 o 
  -5   2   3        0.01        0.66      1.64 o 
  -4   2   3      113.46      124.35      2.97 o 
  -3   2   3       19.09       22.49      1.12 o 
  -2   2   3       77.64       86.74      2.09 o 
  -1   2   3      272.05      257.43      4.64 o 
   0   2   3     1067.19      943.24      9.95 o 
   1   2   3      387.83      367.67      5.16 o 
   2   2   3     3356.17     3352.30     32.17 o 
   3   2   3      496.17      497.99      7.49 o 
   4   2   3     3627.10     3669.55     36.92 o 
   5   2   3      267.63      241.35      6.37 o 
   6   2   3        7.23        5.17      2.77 o 
   7   2   3      485.34      469.96     13.50 o 
   8   2   3       72.57       83.70      6.69 o 
   9   2   3       62.88       57.59      5.35 o 
  10   2   3        2.94        3.38      4.74 o 
  11   2   3        1.45        5.77      5.42 o 
 -12   3   3        2.23       14.62      9.89 o 
 -11   3   3        0.02       -2.13      4.90 o 
 -10   3   3       27.50       22.64      4.84 o 
  -9   3   3      228.37      249.99      9.65 o 
  -8   3   3      955.45      906.10     17.07 o 
  -7   3   3      112.79      107.60      4.90 o 
  -6   3   3      626.85      608.37     11.76 o 
  -5   3   3      978.74     1061.07     15.75 o 
  -4   3   3     1942.40     1951.84     24.02 o 
  -3   3   3      336.77      335.73      4.17 o 
  -2   3   3      265.31      254.86      3.61 o 
  -1   3   3     1592.70     1622.65     14.69 o 
   0   3   3      417.77      399.45      4.92 o 
   1   3   3       14.97        9.57      2.02 o 
   2   3   3      774.47      757.17      8.97 o 
   3   3   3     1259.68     1404.96     17.46 o 
   4   3   3      150.86      152.36      4.31 o 
   5   3   3      180.22      211.32      5.34 o 
   6   3   3      655.14      643.27     13.64 o 
   7   3   3       80.85       85.28      8.02 o 
   8   3   3      364.69      321.08     14.07 o 
   9   3   3       20.66       16.77      6.40 o 
  10   3   3        2.86        4.00      4.87 o 
  11   3   3        2.85       -4.88      5.05 o 
 -12   4   3       34.95       36.21      7.14 o 
 -11   4   3       27.92       30.73      7.57 o 
 -10   4   3       93.80       92.50      8.34 o 
  -9   4   3        0.01        0.24      4.51 o 
  -8   4   3       30.68       18.24      4.46 o 
  -7   4   3      108.04      106.51      5.76 o 
  -6   4   3       77.32       64.17      3.67 o 
  -5   4   3        0.36       -1.43      1.43 o 
  -4   4   3     1981.94     2038.66     24.26 o 
  -3   4   3       21.48       19.01      1.31 o 
  -2   4   3      214.37      246.68      3.41 o 
  -1   4   3      746.99      770.01      7.83 o 
   0   4   3      147.27      146.81      2.84 o 
   1   4   3       37.98       43.08      2.03 o 
   2   4   3     1466.91     1487.46     15.26 o 
   3   4   3      221.23      239.19      4.68 o 
   4   4   3        1.27        2.69      1.79 o 
   5   4   3      222.23      214.25      5.64 o 
   6   4   3      223.37      210.34      6.73 o 
   7   4   3       93.35       88.76      6.48 o 
   8   4   3        2.28       -4.33      5.22 o 
   9   4   3       15.33       12.43      6.77 o 
  10   4   3        0.06       -2.68      5.85 o 
  11   4   3        7.27        4.14      8.08 o 
 -12   5   3        3.67       -2.72      5.62 o 
 -11   5   3        0.38       -6.80      6.80 o 
 -10   5   3        2.48       -4.10      5.33 o 
  -9   5   3       10.91       15.05      5.61 o 
  -8   5   3       60.80       48.69      7.00 o 
  -7   5   3       32.98       28.13      3.16 o 
  -6   5   3      144.04      138.07      3.87 o 
  -5   5   3       37.12       42.50      2.26 o 
  -4   5   3        2.58        5.85      2.17 o 
  -3   5   3      187.71      212.90      3.57 o 
  -2   5   3       38.78       30.02      1.69 o 
  -1   5   3     4106.24     4152.05     36.12 o 
   0   5   3      825.83      814.90      8.47 o 
   1   5   3       53.59       53.51      2.41 o 
   2   5   3        0.02        2.93      1.53 o 
   3   5   3      300.49      330.44      5.13 o 
   4   5   3        3.35       -0.60      1.61 o 
   5   5   3      517.43      481.15      9.00 o 
   6   5   3        6.59       13.46      2.82 o 
   7   5   3      824.95      780.27     18.98 o 
   8   5   3        0.21       -3.85      5.37 o 
   9   5   3        2.91       -4.08      5.39 o 
  10   5   3       26.54       43.92      8.02 o 
 -11   6   3        1.10       -0.18      5.49 o 
 -10   6   3       24.50       25.30      6.72 o 
  -9   6   3       23.57       10.70     10.22 o 
  -8   6   3       30.23       37.54      4.80 o 
  -7   6   3       14.08       14.94      2.13 o 
  -6   6   3       12.77       10.69      2.05 o 
  -5   6   3       73.05       93.26      3.27 o 
  -4   6   3        1.80       -0.19      1.48 o 
  -3   6   3       66.20       77.55      2.54 o 
  -2   6   3       65.25       52.37      2.14 o 
  -1   6   3       91.50       75.91      2.49 o 
   0   6   3      799.30      804.45      9.43 o 
   1   6   3      265.89      261.24      4.87 o 
   2   6   3       32.54       34.52      2.27 o 
   3   6   3     3251.89     3392.75     34.98 o 
   4   6   3        1.63       -1.76      1.76 o 
   5   6   3        3.93        1.69      1.99 o 
   6   6   3      216.64      219.13      6.64 o 
   7   6   3      124.46      132.60      8.35 o 
   8   6   3       14.15       11.67      6.27 o 
   9   6   3       19.92       12.63      6.36 o 
  10   6   3       15.40       12.21      7.32 o 
 -11   7   3        2.69        0.55      5.73 o 
 -10   7   3       42.10       37.79      5.46 o 
  -9   7   3        0.43       -2.77      4.00 o 
  -8   7   3       72.79       68.10      5.91 o 
  -7   7   3       17.19       15.87      2.58 o 
  -6   7   3       14.46       12.20      2.80 o 
  -5   7   3      296.92      355.25      6.51 o 
  -4   7   3       36.72       22.06      2.03 o 
  -3   7   3       21.39       27.43      1.93 o 
  -2   7   3       13.18        8.26      1.69 o 
  -1   7   3     2074.39     2129.18     22.69 o 
   0   7   3      579.00      574.21      8.47 o 
   1   7   3      302.72      265.81      5.66 o 
   2   7   3      113.14       94.77      3.46 o 
   3   7   3       28.78       35.49      2.62 o 
   4   7   3       88.26       78.33      3.82 o 
   5   7   3        0.79        2.67      2.29 o 
   6   7   3      145.93      141.74      6.61 o 
   7   7   3      445.01      398.67     13.13 o 
   8   7   3        0.50       -4.35      4.35 o 
   9   7   3      111.65       96.04      7.86 o 
  10   7   3        8.80       10.86      7.11 o 
 -11   8   3        5.51        6.14      5.10 o 
 -10   8   3       11.40        3.80      4.93 o 
  -9   8   3        6.79        4.47      4.50 o 
  -8   8   3        5.14       -2.76      3.15 o 
  -7   8   3       96.37       94.63      6.93 o 
  -6   8   3      170.64      190.18      4.75 o 
  -5   8   3       15.62       18.21      2.15 o 
  -4   8   3       11.90        8.45      1.78 o 
  -3   8   3      487.30      512.60      7.47 o 
  -2   8   3      227.16      212.99      4.64 o 
  -1   8   3        7.20        4.92      2.13 o 
   0   8   3     2253.60     2296.76     26.11 o 
   1   8   3      271.84      264.69      5.62 o 
   2   8   3      495.95      504.69      8.77 o 
   3   8   3      342.31      387.37      7.02 o 
   4   8   3       31.05       11.77      2.76 o 
   5   8   3       11.06       10.97      2.59 o 
   6   8   3       35.89       47.55      4.33 o 
   7   8   3       80.46       77.22      8.51 o 
   8   8   3      235.11      218.72     12.81 o 
   9   8   3        0.37       -4.88      4.88 o 
  10   8   3        0.29        7.78      6.76 o 
 -11   9   3        1.07        3.12      5.42 o 
 -10   9   3        0.84       -3.77      8.67 o 
  -9   9   3      107.10      107.38      7.95 o 
  -8   9   3      441.26      452.41     12.66 o 
  -7   9   3      251.73      262.87      8.80 o 
  -6   9   3      149.27      157.08      5.34 o 
  -5   9   3        1.00        1.62      2.08 o 
  -4   9   3      131.23      131.12      3.95 o 
  -3   9   3      252.12      232.00     10.65 o 
  -2   9   3     2621.80     2698.06     30.53 o 
  -1   9   3       68.20       67.07      3.84 o 
   0   9   3       37.21       45.01      3.06 o 
   1   9   3      374.61      375.41      8.04 o 
   2   9   3      338.05      320.01      8.23 o 
   3   9   3      395.10      384.00      7.76 o 
   4   9   3       55.38       66.62      4.26 o 
   5   9   3      262.22      255.11      7.20 o 
   6   9   3      109.26      117.32      6.65 o 
   7   9   3        1.02        2.85      6.71 o 
   8   9   3        1.11       -4.41      4.92 o 
   9   9   3        2.85       -3.29      5.03 o 
  10   9   3        2.33       -5.62      6.17 o 
 -10  10   3        0.02       -4.80      5.23 o 
  -9  10   3        2.86        4.89      3.86 o 
  -8  10   3        9.48       11.29      4.32 o 
  -7  10   3       88.04       90.39      6.14 o 
  -6  10   3       25.70       31.03      3.79 o 
  -5  10   3       78.60       93.82      4.30 o 
  -4  10   3      117.88      110.53      4.41 o 
  -3  10   3       31.84       31.52      3.01 o 
  -2  10   3      381.35      368.99      7.65 o 
  -1  10   3       85.68       64.17      3.94 o 
   0  10   3       30.59       33.73      3.06 o 
   1  10   3       55.41       59.43      4.16 o 
   2  10   3      584.23      595.94     10.35 o 
   3  10   3       19.23       24.10      3.65 o 
   4  10   3        1.24       -2.67      2.75 o 
   5  10   3      169.99      166.29      6.32 o 
   6  10   3       22.51       17.45      4.79 o 
   7  10   3        1.51        1.89      4.36 o 
   8  10   3       10.37        4.60      5.41 o 
   9  10   3        0.76       -2.07      5.84 o 
 -10  11   3       35.16       38.82      7.01 o 
  -9  11   3       16.46       10.41      4.50 o 
  -8  11   3       78.62       74.65      6.32 o 
  -7  11   3        9.78       12.67      5.97 o 
  -6  11   3      104.07      121.91      5.97 o 
  -5  11   3      303.19      300.59      7.95 o 
  -4  11   3       12.25        5.69      2.79 o 
  -3  11   3        1.69       -2.71      2.71 o 
  -2  11   3       46.26       46.30      3.77 o 
  -1  11   3      323.37      320.25      7.52 o 
   0  11   3      436.29      433.00      8.18 o 
   1  11   3        3.46        5.34      3.35 o 
   2  11   3       91.86      102.94      4.80 o 
   3  11   3      828.79      809.16     14.34 o 
   4  11   3      203.24      185.14      6.82 o 
   5  11   3       23.88       27.86      4.34 o 
   6  11   3      194.28      201.75      9.01 o 
   7  11   3        0.72       -0.99      4.33 o 
   8  11   3       27.82       30.26      6.82 o 
   9  11   3        1.75       -7.87      9.09 o 
 -10  12   3        8.49       -1.41      4.48 o 
  -9  12   3       12.48        8.46      4.76 o 
  -8  12   3       22.02       19.73      5.82 o 
  -7  12   3      180.52      190.56      8.85 o 
  -6  12   3       31.81       32.07      5.29 o 
  -5  12   3        2.28       -1.05      3.72 o 
  -4  12   3        9.44        2.96      3.48 o 
  -3  12   3       19.82       15.96      3.42 o 
  -2  12   3        4.63        2.95      3.17 o 
  -1  12   3      171.72      182.19      6.27 o 
   0  12   3       19.65       11.43      4.12 o 
   1  12   3      270.21      252.40      7.25 o 
   2  12   3      156.70      156.84      6.04 o 
   3  12   3       62.72       63.66      5.06 o 
   4  12   3      248.17      255.67      8.09 o 
   5  12   3       48.83       44.48      8.46 o 
   6  12   3      110.32      100.30      7.30 o 
   7  12   3      155.57      167.25      9.22 o 
   8  12   3       79.58      112.66     11.87 o 
  -9  13   3       60.11       54.23      6.34 o 
  -8  13   3        0.01       -0.35      4.58 o 
  -7  13   3       82.42       68.96      7.80 o 
  -6  13   3       64.51       64.02      6.42 o 
  -5  13   3       25.77       33.81      5.40 o 
  -4  13   3      391.95      401.20     10.77 o 
  -3  13   3      109.60      104.51      5.18 o 
  -2  13   3       46.56       33.37      4.07 o 
  -1  13   3      394.25      387.62      9.81 o 
   0  13   3       56.61       52.58      5.06 o 
   1  13   3      760.59      733.38     14.19 o 
   2  13   3       45.85       46.84      4.52 o 
   3  13   3        2.24       -4.07      4.07 o 
   4  13   3       59.06       56.01      4.99 o 
   5  13   3       89.12       82.28      7.09 o 
   6  13   3        2.14        8.84      4.94 o 
   7  13   3       17.59       19.26      5.79 o 
   8  13   3        0.74        3.14      4.82 o 
  -9  14   3       39.69       52.38      6.36 o 
  -8  14   3        2.15        1.30      5.19 o 
  -7  14   3        8.12        5.86      5.17 o 
  -6  14   3      196.52      206.00      9.77 o 
  -5  14   3      102.58      103.14     12.60 o 
  -4  14   3       36.70       39.16      5.06 o 
  -3  14   3      290.58      284.26      9.60 o 
  -2  14   3       17.87       15.03      5.95 o 
  -1  14   3       65.37       65.85      5.48 o 
   0  14   3       58.31       46.86      5.39 o 
   1  14   3       83.13       80.77      5.77 o 
   2  14   3       20.84       10.43      4.55 o 
   3  14   3       20.73        6.68      4.79 o 
   4  14   3       66.10       70.01      5.43 o 
   5  14   3       46.23       66.01      6.87 o 
   6  14   3        3.00        3.93      5.05 o 
   7  14   3        0.16        3.06      5.03 o 
  -8  15   3        5.40        3.15      6.27 o 
  -7  15   3        7.06        5.22      5.39 o 
  -6  15   3        0.34       -0.90      5.32 o 
  -5  15   3       45.83       41.79      6.44 o 
  -4  15   3      126.47      130.93      7.28 o 
  -3  15   3       12.16       12.59      4.72 o 
  -2  15   3       38.60       44.62      5.18 o 
  -1  15   3      173.84      178.98      7.50 o 
   0  15   3        5.57       -0.35      4.25 o 
   1  15   3        0.81       -3.90      3.90 o 
   2  15   3      174.81      192.30      7.86 o 
   3  15   3       68.19       67.96      6.32 o 
   4  15   3        1.67        3.37      5.00 o 
   5  15   3       10.50        5.71      8.34 o 
   6  15   3        0.62       14.68      5.64 o 
   7  15   3        5.74       10.25      6.87 o 
  -7  16   3        0.21       -1.99      5.20 o 
  -6  16   3        0.03       -3.67      5.18 o 
  -5  16   3       29.98       29.86      7.40 o 
  -4  16   3       43.91       46.62      7.83 o 
  -3  16   3      165.01      162.78      8.20 o 
  -2  16   3       24.59       29.29      5.49 o 
  -1  16   3        5.61        1.46      4.42 o 
   0  16   3       72.00       72.95      6.07 o 
   1  16   3      266.80      255.19      9.21 o 
   2  16   3        6.10        2.96      4.81 o 
   3  16   3       90.63      106.84      7.42 o 
   4  16   3       43.81       37.54      7.45 o 
   5  16   3       22.86        9.30      6.06 o 
   6  16   3       21.56       11.83      6.12 o 
  -7  17   3        1.04       -5.96      5.96 o 
  -6  17   3        9.61        6.46      5.92 o 
  -5  17   3        3.22        3.52      5.83 o 
  -4  17   3       82.85       93.88      9.71 o 
  -3  17   3       23.55       20.56      5.49 o 
  -2  17   3       42.01       44.96      7.97 o 
  -1  17   3       20.58       17.26      5.66 o 
   0  17   3        5.72        3.10      4.78 o 
   1  17   3       24.35       13.21      5.52 o 
   2  17   3      168.74      200.99      9.50 o 
   3  17   3       71.76       70.61     12.27 o 
   4  17   3        3.43       -0.17      5.90 o 
   5  17   3        3.42       -0.84      5.81 o 
  -6  18   3       12.17       13.22     10.04 o 
  -5  18   3        0.35       -4.96      5.53 o 
  -4  18   3       26.15       31.42      8.19 o 
  -3  18   3        4.70        6.60      7.02 o 
  -2  18   3        4.71       -1.75      5.25 o 
  -1  18   3        7.01        5.41      5.46 o 
   0  18   3        7.05        4.77      4.95 o 
   1  18   3        2.42        1.92      7.18 o 
   2  18   3       51.05       53.05      6.90 o 
   3  18   3        2.95        4.26      7.71 o 
   4  18   3        0.29        2.98      6.21 o 
  -4  19   3        3.61        3.77      7.25 o 
  -3  19   3        9.84        5.90      7.26 o 
  -2  19   3        1.65       -1.02      5.67 o 
  -1  19   3       11.97       19.10      6.35 o 
   0  19   3        7.19        9.04      6.72 o 
   1  19   3        3.97        7.45      5.92 o 
   2  19   3       15.27        5.14      8.19 o 
   3  19   3        3.16       -4.76      7.73 o 
  -2  20   3        4.65        1.94      7.75 o 
  -1  20   3       15.65        6.09      7.83 o 
   0  20   3        1.60       -3.51      8.22 o 
   1  20   3       29.79       27.21      7.89 o 
 -12   0   4        1.15        8.55      9.58 o 
 -10   0   4        0.04       -6.49      6.49 o 
  -8   0   4       88.28       85.26     11.07 o 
  -6   0   4      554.43      759.28     28.94 o 
  -4   0   4     2313.52     2228.43     47.83 o 
  -2   0   4    51215.20    50589.63    595.69 o 
   0   0   4     5603.14     5368.14     93.95 o 
   2   0   4       89.15       96.77      3.84 o 
   4   0   4        6.76       -1.80      2.41 o 
   6   0   4      711.97      643.30     15.83 o 
   8   0   4       18.70       15.21      6.04 o 
  10   0   4       22.39       35.09      7.81 o 
 -12   1   4        1.66       -5.77      5.77 o 
 -11   1   4       33.07       31.63      7.73 o 
 -10   1   4       28.41       24.18      7.80 o 
  -9   1   4        0.07       -4.12      4.60 o 
  -8   1   4      239.50      241.43     19.57 o 
  -7   1   4       49.09       43.37      5.61 o 
  -6   1   4       40.58       35.36      3.89 o 
  -5   1   4      316.30      320.88      8.05 o 
  -4   1   4     2013.92     2131.15     33.65 o 
  -3   1   4     9802.10    10264.18    112.78 o 
  -2   1   4       81.40       73.24      4.18 o 
  -1   1   4       77.49       75.04      1.77 o 
   0   1   4     2914.14     2841.70     30.99 o 
   1   1   4      276.75      264.03      3.54 o 
   2   1   4     3005.45     3047.63     32.57 o 
   3   1   4     1552.12     1786.43     20.08 o 
   4   1   4      195.34      221.37      5.14 o 
   5   1   4       21.78       34.02      2.76 o 
   6   1   4      151.83      149.75     10.18 o 
   7   1   4       11.91       16.77      4.00 o 
   8   1   4      136.23      116.10      6.51 o 
   9   1   4       76.74       96.66      6.59 o 
  10   1   4        0.62       -4.18      4.18 o 
 -12   2   4       32.71       36.08      8.62 o 
 -11   2   4       64.48       51.49      8.64 o 
 -10   2   4       54.42       48.78     13.05 o 
  -9   2   4      330.71      316.24     14.56 o 
  -8   2   4      237.37      222.96     11.50 o 
  -7   2   4      154.32      171.24      9.25 o 
  -6   2   4       83.49       88.23      5.87 o 
  -5   2   4      473.90      430.96      7.39 o 
  -4   2   4      897.32      902.47     10.35 o 
  -3   2   4      128.45      114.35      2.40 o 
  -2   2   4     4174.94     4307.91     35.26 o 
  -1   2   4      161.19      169.28      3.32 o 
   0   2   4       99.65       97.99      2.90 o 
   1   2   4      236.93      262.87      4.27 o 
   2   2   4        1.98        4.30      1.66 o 
   3   2   4       14.29       21.54      2.33 o 
   4   2   4       57.60       72.93      3.53 o 
   5   2   4      376.41      408.66      7.89 o 
   6   2   4      146.51      140.16      6.00 o 
   7   2   4      155.82      164.55      8.84 o 
   8   2   4        5.72       11.50      4.07 o 
   9   2   4        4.34       11.02      5.36 o 
  10   2   4        5.88        5.05      5.21 o 
 -12   3   4        0.79       -2.42      8.50 o 
 -11   3   4       15.11       16.06      9.37 o 
 -10   3   4       18.16       26.35      7.83 o 
  -9   3   4      135.23      127.54      8.78 o 
  -8   3   4       97.72       84.47      7.58 o 
  -7   3   4      271.98      292.45      7.61 o 
  -6   3   4      136.46      149.25      9.84 o 
  -5   3   4      118.34      151.66      3.66 o 
  -4   3   4       62.37       57.85      3.67 o 
  -3   3   4       97.66      108.36      2.41 o 
  -2   3   4      193.05      199.58      3.05 o 
  -1   3   4      141.94      131.26      2.94 o 
   0   3   4     1351.74     1300.11     13.65 o 
   1   3   4       17.69       19.61      1.55 o 
   2   3   4     1499.73     1602.88     18.47 o 
   3   3   4     2028.07     2199.60     24.72 o 
   4   3   4        2.39        7.17      2.03 o 
   5   3   4      984.57      992.99     16.38 o 
   6   3   4      367.17      373.43     10.17 o 
   7   3   4      346.15      335.57     14.25 o 
   8   3   4       75.06       48.86      7.51 o 
   9   3   4       15.08       10.06      4.80 o 
  10   3   4       11.25       10.81      5.35 o 
 -12   4   4       33.26       43.30      7.14 o 
 -11   4   4      106.62       98.96     13.49 o 
 -10   4   4        5.93       -0.52      5.00 o 
  -9   4   4       55.37       65.83      6.97 o 
  -8   4   4      179.54      166.53      7.50 o 
  -7   4   4        1.99        0.29      3.14 o 
  -6   4   4      569.59      655.25     34.25 o 
  -5   4   4      531.93      591.24      8.16 o 
  -4   4   4      109.59      105.86      2.65 o 
  -3   4   4      487.42      489.71      5.92 o 
  -2   4   4       31.77       40.71      1.82 o 
  -1   4   4     1021.59      922.23      9.73 o 
   0   4   4      202.94      175.92      4.56 o 
   1   4   4      111.61      109.75      3.17 o 
   2   4   4     1528.91     1804.78     19.44 o 
   3   4   4      121.20      111.51      3.55 o 
   4   4   4       35.59       59.54      2.99 o 
   5   4   4       64.16       79.25      3.90 o 
   6   4   4       54.82       59.54      4.86 o 
   7   4   4      135.76      108.75      9.06 o 
   8   4   4        1.61       -4.04      4.77 o 
   9   4   4       27.98       30.22      6.98 o 
  10   4   4        7.75        7.44      5.01 o 
 -12   5   4       23.20       21.05      6.71 o 
 -11   5   4        0.57        4.60      5.91 o 
 -10   5   4        2.82        0.74      6.92 o 
  -9   5   4        1.96       -3.61      4.85 o 
  -8   5   4      387.00      378.45     24.84 o 
  -7   5   4      135.48      145.90     11.14 o 
  -6   5   4      159.76      163.67      4.86 o 
  -5   5   4      129.61      135.99      3.67 o 
  -4   5   4        0.00       -1.30      1.30 o 
  -3   5   4        9.02        4.79      1.51 o 
  -2   5   4      269.66      263.89      4.29 o 
  -1   5   4        0.03       -0.97      1.40 o 
   0   5   4      557.83      539.97      7.41 o 
   1   5   4      808.14      794.45     10.51 o 
   2   5   4       89.56      115.20      3.23 o 
   3   5   4      968.54      988.45     11.96 o 
   4   5   4     1167.06     1252.55     18.20 o 
   5   5   4       29.64       31.39      3.19 o 
   6   5   4       46.53       57.62      5.75 o 
   7   5   4       76.40       73.06      8.05 o 
   8   5   4       32.90       20.74      9.42 o 
   9   5   4        0.17        0.70      5.68 o 
  10   5   4        1.02        6.38      6.60 o 
 -12   6   4        5.89        0.72      6.38 o 
 -11   6   4       88.73      102.62      9.66 o 
 -10   6   4       51.40       44.96      7.51 o 
  -9   6   4       61.38       55.60     13.88 o 
  -8   6   4        0.68       -2.21      3.80 o 
  -7   6   4       58.86       68.73      2.95 o 
  -6   6   4      154.81      182.96      4.88 o 
  -5   6   4      771.12      838.54     10.58 o 
  -4   6   4      619.60      637.37      8.15 o 
  -3   6   4     1032.92     1119.50     12.81 o 
  -2   6   4        5.72        5.20      1.59 o 
  -1   6   4       60.35       57.44      2.68 o 
   0   6   4      494.54      554.82      8.14 o 
   1   6   4      146.88      149.86      4.16 o 
   2   6   4      760.18      849.50     10.65 o 
   3   6   4      126.93      125.46      4.01 o 
   4   6   4       32.71       34.65      2.96 o 
   5   6   4       12.11        2.29      2.27 o 
   6   6   4       12.35        6.04      3.65 o 
   7   6   4       25.55       21.26      5.11 o 
   8   6   4        7.40        6.42      8.16 o 
   9   6   4        0.29        3.86      6.12 o 
  10   6   4        6.79        3.94      6.38 o 
 -11   7   4        3.20        1.49      5.92 o 
 -10   7   4        1.11       -5.01      5.47 o 
  -9   7   4        2.15       -2.54      5.16 o 
  -8   7   4      251.66      257.54      9.58 o 
  -7   7   4        5.31        4.42      2.32 o 
  -6   7   4        0.40       -1.97      1.97 o 
  -5   7   4       84.90       96.41      3.38 o 
  -4   7   4      947.66     1054.03     13.47 o 
  -3   7   4      113.67      117.72      4.48 o 
  -2   7   4      250.93      279.83      5.15 o 
  -1   7   4       38.24       44.29      2.56 o 
   0   7   4        1.50       -1.96      1.96 o 
   1   7   4        0.81       -2.20      2.20 o 
   2   7   4       18.72       10.72      2.50 o 
   3   7   4       74.09       83.79      3.48 o 
   4   7   4       57.94       55.50      3.95 o 
   5   7   4      224.84      237.99      5.67 o 
   6   7   4      129.78      140.38      7.16 o 
   7   7   4       21.96        8.92      5.75 o 
   8   7   4       23.21       20.96      8.08 o 
   9   7   4       11.12       16.73      6.77 o 
  10   7   4       21.77       29.65      8.12 o 
 -11   8   4       11.45        8.36      9.22 o 
 -10   8   4        5.56        4.16      4.82 o 
  -9   8   4        0.00       -3.67      4.25 o 
  -8   8   4       58.37       60.12      4.62 o 
  -7   8   4       25.10       31.18      4.27 o 
  -6   8   4       53.44       59.09      3.43 o 
  -5   8   4      139.30      134.56      3.81 o 
  -4   8   4        4.07        4.94      1.93 o 
  -3   8   4      326.48      306.86      5.93 o 
  -2   8   4      136.34      132.07      4.11 o 
  -1   8   4       17.83       28.28      2.82 o 
   0   8   4        6.67        4.79      2.28 o 
   1   8   4       15.96       15.73      2.73 o 
   2   8   4      312.07      314.75      7.37 o 
   3   8   4      100.83       96.37      4.53 o 
   4   8   4       46.76       43.26      3.16 o 
   5   8   4       24.61       20.63      3.44 o 
   6   8   4       15.31        8.60      4.71 o 
   7   8   4        3.77        2.43      4.69 o 
   8   8   4       24.55       28.12      6.00 o 
   9   8   4        1.27        1.25      5.46 o 
 -11   9   4        0.03        0.87      4.99 o 
 -10   9   4       43.40       32.41      6.60 o 
  -9   9   4       21.02       11.68      5.53 o 
  -8   9   4      194.07      199.04      7.71 o 
  -7   9   4       31.78       26.61      4.41 o 
  -6   9   4       18.99       17.12      2.66 o 
  -5   9   4       17.54       18.55      2.52 o 
  -4   9   4      481.12      515.84      7.77 o 
  -3   9   4      468.29      475.48      7.99 o 
  -2   9   4      364.27      385.83      7.64 o 
  -1   9   4     1011.29     1084.45     14.29 o 
   0   9   4      688.58      718.15     10.65 o 
   1   9   4       99.81      120.44      4.61 o 
   2   9   4      114.48      111.85      5.01 o 
   3   9   4        8.51        4.98      2.79 o 
   4   9   4     1075.07     1027.90     15.13 o 
   5   9   4      147.47      150.36      5.87 o 
   6   9   4       87.16       70.43      7.51 o 
   7   9   4       64.47       71.70      9.12 o 
   8   9   4        9.36        9.80      6.93 o 
   9   9   4       33.25       36.29      7.62 o 
 -11  10   4       14.83       10.28      7.54 o 
 -10  10   4        0.21       -2.23      5.29 o 
  -9  10   4       18.42       20.96      4.41 o 
  -8  10   4       71.65       84.80      9.70 o 
  -7  10   4      644.38      679.21     15.32 o 
  -6  10   4        4.81        9.24      2.89 o 
  -5  10   4       14.07       14.69      3.19 o 
  -4  10   4        9.95        5.30      2.39 o 
  -3  10   4      372.29      397.63      7.96 o 
  -2  10   4     1087.09     1055.44     15.26 o 
  -1  10   4      184.77      210.57      6.14 o 
   0  10   4      119.97      127.05      4.61 o 
   1  10   4       17.42       23.15      3.26 o 
   2  10   4      163.02      157.73      5.99 o 
   3  10   4      243.60      240.37      6.74 o 
   4  10   4      265.00      267.98      7.14 o 
   5  10   4       55.65       42.91      5.35 o 
   6  10   4        5.09       -1.22      4.15 o 
   7  10   4        0.20        4.43      5.37 o 
   8  10   4       31.36       30.02      6.56 o 
   9  10   4        2.62        2.13      5.78 o 
 -10  11   4        6.97        7.00      5.87 o 
  -9  11   4        8.76        8.64      4.47 o 
  -8  11   4       95.72      105.69      6.91 o 
  -7  11   4       57.74       62.68      7.48 o 
  -6  11   4      133.86      129.82      7.14 o 
  -5  11   4        0.87        0.56      2.66 o 
  -4  11   4        5.57        4.47      2.76 o 
  -3  11   4      198.29      227.02      6.37 o 
  -2  11   4        0.02       -2.96      2.96 o 
  -1  11   4       96.59      107.68      4.85 o 
   0  11   4      112.65      123.31      5.57 o 
   1  11   4       20.15       21.89      3.53 o 
   2  11   4       45.90       59.44      4.79 o 
   3  11   4        4.44       -3.68      3.68 o 
   4  11   4        1.69       -1.63      5.02 o 
   5  11   4       75.26       72.61      5.48 o 
   6  11   4       56.29       58.37      6.30 o 
   7  11   4        6.80        7.30      6.14 o 
   8  11   4       33.82       23.98      8.93 o 
 -10  12   4       34.69       38.19      5.72 o 
  -9  12   4        2.24        0.65      5.94 o 
  -8  12   4      155.62      188.16      8.97 o 
  -7  12   4       52.35       56.95      9.18 o 
  -6  12   4       64.91       71.27      6.28 o 
  -5  12   4       85.96       95.56      5.19 o 
  -4  12   4       18.23       15.10      3.72 o 
  -3  12   4      164.37      155.64      5.68 o 
  -2  12   4      496.07      545.95     10.46 o 
  -1  12   4       22.61       22.32      5.67 o 
   0  12   4      166.24      175.33      7.44 o 
   1  12   4        2.56       -3.77      3.77 o 
   2  12   4       11.12        7.74      4.04 o 
   3  12   4       51.36       46.05      4.83 o 
   4  12   4        0.32        2.27      3.94 o 
   5  12   4       11.35        4.31      4.62 o 
   6  12   4      102.17       92.38      7.31 o 
   7  12   4        5.19        3.12      4.96 o 
   8  12   4        2.62        1.99      5.93 o 
  -9  13   4        7.10        2.30      7.94 o 
  -8  13   4        2.05        0.33      4.71 o 
  -7  13   4       59.07       54.42      6.33 o 
  -6  13   4        6.21        4.06      5.02 o 
  -5  13   4      152.00      152.59     11.18 o 
  -4  13   4      622.16      638.22     13.99 o 
  -3  13   4       21.17       12.95      4.10 o 
  -2  13   4        0.02       -3.36      3.36 o 
  -1  13   4      347.63      335.08      9.23 o 
   0  13   4     1321.56     1307.13     21.06 o 
   1  13   4       18.00        9.02      4.31 o 
   2  13   4       36.17       37.02      4.79 o 
   3  13   4        5.35       -2.71      4.40 o 
   4  13   4       11.38       13.10      4.16 o 
   5  13   4        9.96       17.75      7.03 o 
   6  13   4       84.38       81.98      7.31 o 
   7  13   4        0.29       -4.53      4.53 o 
   8  13   4        5.09       12.71      6.52 o 
  -9  14   4        0.50       -5.39      5.39 o 
  -8  14   4       11.29        1.16      5.03 o 
  -7  14   4       59.26       65.62      8.00 o 
  -6  14   4       77.32       71.50     10.29 o 
  -5  14   4      147.46      173.04     11.21 o 
  -4  14   4        2.55        3.23      4.32 o 
  -3  14   4      310.51      286.88      9.59 o 
  -2  14   4       58.18       60.57      5.39 o 
  -1  14   4      459.99      495.78     22.81 o 
   0  14   4       13.30       10.21      4.35 o 
   1  14   4       80.91       95.23      6.04 o 
   2  14   4        1.22       -3.91      3.91 o 
   3  14   4       75.39       80.34      6.40 o 
   4  14   4       94.32      100.81      7.62 o 
   5  14   4       39.13       35.04      6.16 o 
   6  14   4        9.74       13.49      5.60 o 
   7  14   4       16.82       14.06      6.31 o 
  -8  15   4        2.22        0.46      6.42 o 
  -7  15   4       14.12        6.52      5.39 o 
  -6  15   4       30.40       20.76      5.81 o 
  -5  15   4        0.02       -3.72      7.14 o 
  -4  15   4      108.82      118.33      9.35 o 
  -3  15   4        1.54       -4.08      4.34 o 
  -2  15   4       74.56       61.34      5.69 o 
  -1  15   4      185.66      172.23      7.50 o 
   0  15   4        3.37       -1.08      4.20 o 
   1  15   4       19.47       26.44      4.90 o 
   2  15   4        1.72       -1.90      4.57 o 
   3  15   4        2.13        2.77      4.85 o 
   4  15   4       23.12       16.49      5.81 o 
   5  15   4        0.78       -2.95      5.38 o 
   6  15   4       67.91       89.10      9.38 o 
   7  15   4       21.94       34.39     13.13 o 
  -7  16   4       23.92       19.75      6.08 o 
  -6  16   4       77.64       86.39      9.71 o 
  -5  16   4       32.09       28.57      6.15 o 
  -4  16   4        6.55       -0.39      6.12 o 
  -3  16   4        7.33        2.16      4.72 o 
  -2  16   4        6.05        7.42      5.04 o 
  -1  16   4       10.92        7.11      4.60 o 
   0  16   4       10.33        2.37      4.44 o 
   1  16   4        6.44        3.76      4.75 o 
   2  16   4      125.13      151.01     10.94 o 
   3  16   4      114.97      134.50      8.23 o 
   4  16   4       12.09       13.40      5.98 o 
   5  16   4       10.43        8.96      5.93 o 
   6  16   4        0.03       -0.30      9.46 o 
  -7  17   4        0.59       -8.10      8.10 o 
  -6  17   4       34.59       34.08      6.81 o 
  -5  17   4       11.98       -0.88      5.83 o 
  -4  17   4        4.53       -4.02      6.31 o 
  -3  17   4        2.74       -3.53      5.64 o 
  -2  17   4        0.05       -4.70      5.03 o 
  -1  17   4       75.90       68.38      6.78 o 
   0  17   4       18.33       20.25      5.19 o 
   1  17   4       47.52       54.13      6.70 o 
   2  17   4       48.25       50.62      6.59 o 
   3  17   4        1.77       -3.46      7.07 o 
   4  17   4        4.42        1.46      7.14 o 
   5  17   4      107.76      106.03     10.65 o 
  -6  18   4        1.78        1.49     13.54 o 
  -5  18   4       36.28       35.76      6.90 o 
  -4  18   4        3.82       12.24      7.46 o 
  -3  18   4        2.74       -0.34      6.86 o 
  -2  18   4        0.03       -5.24      5.24 o 
  -1  18   4        6.74        0.17      5.46 o 
   0  18   4        1.13       -4.15      6.80 o 
   1  18   4        3.39        6.07      6.63 o 
   2  18   4       23.97       35.86      6.49 o 
   3  18   4       50.48       45.83      9.20 o 
   4  18   4       37.09       28.84      8.82 o 
  -4  19   4        4.16        5.48      7.49 o 
  -3  19   4        7.13       16.18      7.64 o 
  -2  19   4        0.78        0.43      6.56 o 
  -1  19   4       32.78       38.34      6.82 o 
   0  19   4        5.29       11.59      6.95 o 
   1  19   4        0.22        5.86      7.03 o 
   2  19   4        0.92        0.36      7.58 o 
  -1  20   4        0.56        0.12     17.66 o 
 -11   0   5       20.64       26.72     10.14 o 
  -9   0   5      125.80      110.90     12.92 o 
  -7   0   5      212.37      204.15     14.11 o 
  -5   0   5      260.10      321.29      8.48 o 
  -3   0   5     3083.29     2990.51     59.44 o 
  -1   0   5      206.64      231.49     13.96 o 
   1   0   5       75.08       75.87      3.70 o 
   3   0   5        0.18        2.57      2.21 o 
   5   0   5      647.54      591.23     12.50 o 
   7   0   5      511.33      427.46     16.10 o 
   9   0   5       32.05       41.92      7.47 o 
 -12   1   5       52.71       37.57      8.85 o 
 -11   1   5       41.35       75.86      9.36 o 
 -10   1   5      111.16      106.31      9.70 o 
  -9   1   5      121.86       97.49     10.61 o 
  -8   1   5      176.41      149.29      9.99 o 
  -7   1   5      329.76      339.69     12.94 o 
  -6   1   5       51.23       49.50      5.06 o 
  -5   1   5      145.93      183.55      5.15 o 
  -4   1   5      378.68      433.60      7.48 o 
  -3   1   5      646.03      640.24      8.08 o 
  -2   1   5     2059.58     2188.66     31.64 o 
  -1   1   5       58.87       61.81      1.99 o 
   0   1   5      580.09      626.49      8.54 o 
   1   1   5      826.86      768.05      9.81 o 
   2   1   5        6.79        3.02      2.25 o 
   3   1   5       58.05       82.56      2.90 o 
   4   1   5      199.59      248.17      5.52 o 
   5   1   5     1137.68     1182.23     14.87 o 
   6   1   5      235.13      224.36      7.85 o 
   7   1   5      242.18      228.81      8.40 o 
   8   1   5       23.47       27.01      4.43 o 
   9   1   5        1.66        4.56      3.87 o 
  10   1   5       21.51       18.19      7.99 o 
 -12   2   5        0.04        1.19      6.61 o 
 -11   2   5        7.45        2.28      7.54 o 
 -10   2   5       66.24       66.87     14.31 o 
  -9   2   5      136.40      150.33     10.47 o 
  -8   2   5       63.36       65.42      7.10 o 
  -7   2   5        2.62        4.56      2.59 o 
  -6   2   5        0.14        4.50      3.00 o 
  -5   2   5      228.52      240.24      3.98 o 
  -4   2   5     1949.60     2012.04     24.90 o 
  -3   2   5     1165.85     1242.64     14.96 o 
  -2   2   5     2309.48     2353.66     22.53 o 
  -1   2   5      280.90      294.89      7.09 o 
   0   2   5       63.44       56.12      2.06 o 
   1   2   5      428.27      447.17      7.05 o 
   2   2   5      742.26      707.61     10.13 o 
   3   2   5        0.63       -1.37      1.93 o 
   4   2   5      515.24      506.94     10.10 o 
   5   2   5       12.40       13.97      2.63 o 
   6   2   5        3.97        4.41      5.19 o 
   7   2   5      145.08      141.59     12.54 o 
   8   2   5       17.65       14.24      4.94 o 
   9   2   5        0.02        1.56      4.69 o 
  10   2   5        1.61       -1.18      5.14 o 
 -12   3   5       23.31       17.71     11.17 o 
 -11   3   5       12.01       17.81      9.53 o 
 -10   3   5       16.97       14.44      4.46 o 
  -9   3   5       56.55       46.73      5.38 o 
  -8   3   5       47.84       38.37      5.18 o 
  -7   3   5      377.74      387.24      9.18 o 
  -6   3   5        2.23        3.58      1.89 o 
  -5   3   5        0.05       -1.20      1.40 o 
  -4   3   5      308.47      355.52      4.72 o 
  -3   3   5      109.47      110.29      4.90 o 
  -2   3   5      640.42      620.52      8.16 o 
  -1   3   5     1699.11     1692.78     19.28 o 
   0   3   5      165.71      187.97      4.25 o 
   1   3   5     2482.82     2628.15     30.97 o 
   2   3   5      493.02      543.76      8.49 o 
   3   3   5      107.05      114.92      4.22 o 
   4   3   5       14.71       15.75      2.50 o 
   5   3   5      668.69      696.68     12.85 o 
   6   3   5       14.81        6.76      5.04 o 
   7   3   5       68.27       63.04      7.53 o 
   8   3   5       33.43       30.76      5.38 o 
   9   3   5        2.83        2.93      5.00 o 
  10   3   5        0.32        4.77      5.60 o 
 -12   4   5      245.31      279.04     13.34 o 
 -11   4   5        1.65       -2.17      5.06 o 
 -10   4   5       11.16       11.20      8.16 o 
  -9   4   5      124.18      117.21      8.57 o 
  -8   4   5        0.09       -3.22      3.22 o 
  -7   4   5       53.43       56.27      3.54 o 
  -6   4   5       25.17       28.78      2.48 o 
  -5   4   5       33.68       41.10      2.26 o 
  -4   4   5        0.32        0.21      1.19 o 
  -3   4   5       43.09       36.03      1.97 o 
  -2   4   5        9.06       19.12      2.08 o 
  -1   4   5      456.82      471.47      8.93 o 
   0   4   5     1758.70     1888.88     23.03 o 
   1   4   5      218.60      216.67      4.55 o 
   2   4   5        2.03       -0.37      1.69 o 
   3   4   5      388.66      423.35      7.59 o 
   4   4   5      104.45       99.21      4.64 o 
   5   4   5       50.45       41.27      4.41 o 
   6   4   5      326.52      297.14     13.18 o 
   7   4   5       50.74       56.49      7.67 o 
   8   4   5      125.49      114.68      9.80 o 
   9   4   5        0.78        6.08      5.03 o 
  10   4   5        6.09        1.19      5.60 o 
 -12   5   5        2.37       13.77      6.59 o 
 -11   5   5       29.55       31.17      6.90 o 
 -10   5   5      197.74      147.62     10.11 o 
  -9   5   5       19.38       12.70      5.50 o 
  -8   5   5       31.71       22.48      5.84 o 
  -7   5   5        6.07        3.68      2.41 o 
  -6   5   5       11.11       15.85      2.00 o 
  -5   5   5       89.55       86.73      3.27 o 
  -4   5   5      135.61      148.46      3.60 o 
  -3   5   5       65.58       50.84      2.28 o 
  -2   5   5        1.66        1.78      1.50 o 
  -1   5   5       97.07       93.55      3.19 o 
   0   5   5      138.39      126.62      4.13 o 
   1   5   5      446.22      437.04      7.64 o 
   2   5   5      538.22      547.87      7.78 o 
   3   5   5       24.22       22.37      2.56 o 
   4   5   5      121.32      125.92      4.77 o 
   5   5   5       62.96       56.46      3.79 o 
   6   5   5      117.45       88.27      8.22 o 
   7   5   5       58.47       53.46     16.09 o 
   8   5   5        0.79       -6.28      6.28 o 
   9   5   5       32.11       36.51      7.71 o 
  10   5   5       47.76       63.38      7.79 o 
 -12   6   5       91.74      100.20     20.00 o 
 -11   6   5        1.49        0.91      5.79 o 
 -10   6   5        0.02        1.01      6.95 o 
  -9   6   5      168.16      170.29     13.93 o 
  -8   6   5      104.92      127.78      6.73 o 
  -7   6   5        2.40       -1.95      1.95 o 
  -6   6   5        0.01       -1.86      1.86 o 
  -5   6   5       35.14       38.91      2.35 o 
  -4   6   5      180.61      186.87      4.25 o 
  -3   6   5        2.82        0.11      1.65 o 
  -2   6   5        2.51        9.17      1.76 o 
  -1   6   5      155.48      161.54      5.35 o 
   0   6   5       76.16       73.11      3.38 o 
   1   6   5       20.80       28.71      2.71 o 
   2   6   5      181.82      174.05      4.91 o 
   3   6   5        3.89        3.45      2.22 o 
   4   6   5       52.39       50.10      3.39 o 
   5   6   5       58.82       57.63      3.87 o 
   6   6   5       64.53       50.61      5.06 o 
   7   6   5       54.64       34.06      7.00 o 
   8   6   5       15.10        6.60     13.62 o 
   9   6   5       27.48       30.33      7.71 o 
 -11   7   5      114.20      124.18     10.63 o 
 -10   7   5        1.64        0.54      5.74 o 
  -9   7   5        2.53        7.96      4.30 o 
  -8   7   5       21.79       19.19      4.68 o 
  -7   7   5       33.34       18.92      2.66 o 
  -6   7   5        0.47       -1.11      2.10 o 
  -5   7   5        1.60        1.19      1.99 o 
  -4   7   5      371.57      391.00      6.26 o 
  -3   7   5     1056.02     1046.14     12.60 o 
  -2   7   5     1655.45     1616.49     18.10 o 
  -1   7   5        5.58        5.80      2.16 o 
   0   7   5      496.73      514.01      8.82 o 
   1   7   5      102.36      195.70     11.08 o 
   2   7   5        0.48        0.84      2.31 o 
   3   7   5        0.03       -0.08      2.47 o 
   4   7   5       97.79       96.13      3.98 o 
   5   7   5        3.39       -3.27      3.27 o 
   6   7   5       91.36       75.79      6.68 o 
   7   7   5       49.38       55.74      6.65 o 
   8   7   5        5.09        0.23      6.04 o 
   9   7   5        2.97        5.62      7.09 o 
 -11   8   5       19.41       16.32      7.21 o 
 -10   8   5       36.76       41.42      6.09 o 
  -9   8   5        3.35       -2.83      4.08 o 
  -8   8   5      195.73      189.86      7.10 o 
  -7   8   5        3.91        1.97      3.29 o 
  -6   8   5        0.00       -2.02      2.02 o 
  -5   8   5       33.41       29.36      2.80 o 
  -4   8   5      530.55      538.01      7.83 o 
  -3   8   5        0.11       -0.89      2.16 o 
  -2   8   5       51.21       36.55      3.10 o 
  -1   8   5      134.79      141.02      4.47 o 
   0   8   5       96.37       95.89      5.45 o 
   1   8   5       73.25       93.58      4.52 o 
   2   8   5       66.95       59.30      4.05 o 
   3   8   5       90.74      108.20      4.50 o 
   4   8   5      391.66      405.54      8.36 o 
   5   8   5        0.48       -2.91      2.91 o 
   6   8   5       74.01       59.83      6.66 o 
   7   8   5       18.46       14.67      5.45 o 
   8   8   5        0.01        1.68      4.63 o 
   9   8   5        3.69        4.87      6.45 o 
 -11   9   5       10.32       -1.66      5.11 o 
 -10   9   5        9.15       11.38      7.05 o 
  -9   9   5       33.00       37.36      6.12 o 
  -8   9   5      183.44      201.07     12.43 o 
  -7   9   5       50.58       55.38      5.10 o 
  -6   9   5        8.53        5.37      2.65 o 
  -5   9   5      105.54      105.33      6.25 o 
  -4   9   5        2.57        2.07      2.15 o 
  -3   9   5      275.11      261.81      5.93 o 
  -2   9   5       69.74       86.01      4.17 o 
  -1   9   5       37.37       35.78      3.70 o 
   0   9   5      400.60      389.71      7.48 o 
   1   9   5        0.46        0.56      2.94 o 
   2   9   5       24.68       37.07      4.14 o 
   3   9   5        7.91        7.31      3.17 o 
   4   9   5      127.64      124.64      5.10 o 
   5   9   5      122.98      117.91      6.08 o 
   6   9   5        0.01        1.26      4.61 o 
   7   9   5        2.64        1.46      6.07 o 
   8   9   5        0.15       -5.00      5.18 o 
   9   9   5        7.82        6.20      7.31 o 
 -11  10   5        7.89        1.06      5.56 o 
 -10  10   5       11.15       15.02      6.34 o 
  -9  10   5      156.21      166.98      7.62 o 
  -8  10   5      357.26      369.84     10.92 o 
  -7  10   5       10.18        9.58      4.17 o 
  -6  10   5        5.65        3.66      2.77 o 
  -5  10   5        1.53       -2.42      2.42 o 
  -4  10   5       58.49       56.49      3.73 o 
  -3  10   5      388.33      390.31      8.08 o 
  -2  10   5      298.96      305.99      7.27 o 
  -1  10   5       15.43       13.46      3.14 o 
   0  10   5       23.78       24.68      3.80 o 
   1  10   5      175.25      170.86      6.33 o 
   2  10   5       29.21       24.21      3.97 o 
   3  10   5      565.78      484.49      9.74 o 
   4  10   5      188.85      179.60     11.15 o 
   5  10   5        3.53       -3.53      3.53 o 
   6  10   5        8.45        4.47      4.26 o 
   7  10   5       33.88       28.06      7.85 o 
   8  10   5       13.26       11.29      6.06 o 
 -10  11   5        7.34       16.61      6.18 o 
  -9  11   5        0.13        2.29      4.25 o 
  -8  11   5       29.31       32.84      5.32 o 
  -7  11   5      498.22      522.83     13.60 o 
  -6  11   5       79.60       74.83      6.02 o 
  -5  11   5       90.36       88.28      4.97 o 
  -4  11   5       45.76       43.42      3.71 o 
  -3  11   5       50.59       57.01      4.07 o 
  -2  11   5        0.75       -2.94      2.94 o 
  -1  11   5      391.52      375.49      9.02 o 
   0  11   5      388.07      360.31      9.09 o 
   1  11   5      803.97      814.48     14.73 o 
   2  11   5       70.83       65.68      5.08 o 
   3  11   5       49.43       51.55      4.37 o 
   4  11   5       15.12       14.93      5.63 o 
   5  11   5       10.81        9.52      4.68 o 
   6  11   5      154.38      160.14     11.42 o 
   7  11   5       89.15       77.33      8.13 o 
   8  11   5        9.69        8.62      6.09 o 
 -10  12   5        2.07        6.25      7.67 o 
  -9  12   5      248.49      273.44     10.30 o 
  -8  12   5        2.58       -6.03      6.03 o 
  -7  12   5        7.61        3.77      4.76 o 
  -6  12   5       12.25        4.82      4.50 o 
  -5  12   5       31.07       34.08      4.46 o 
  -4  12   5      549.99      536.11     12.34 o 
  -3  12   5       45.48       45.97      4.22 o 
  -2  12   5      296.65      293.03      7.82 o 
  -1  12   5       17.78       18.38      4.32 o 
   0  12   5       92.61       94.79      8.12 o 
   1  12   5       97.36       95.06      5.86 o 
   2  12   5      208.25      194.37      7.41 o 
   3  12   5     1617.92     1591.65     22.46 o 
   4  12   5        5.79        8.15      3.87 o 
   5  12   5      173.02      166.93      8.77 o 
   6  12   5        0.19       -4.52      4.72 o 
   7  12   5        3.70       14.20      6.30 o 
   8  12   5       13.23       12.47      7.92 o 
  -9  13   5        6.97        3.26      5.09 o 
  -8  13   5        2.94       -1.03      6.78 o 
  -7  13   5       69.15       66.19      6.57 o 
  -6  13   5       30.74       22.65      5.69 o 
  -5  13   5       90.31       93.36      6.99 o 
  -4  13   5       34.60       31.36      5.01 o 
  -3  13   5       11.95        2.75      4.02 o 
  -2  13   5      628.97      600.88     11.58 o 
  -1  13   5       80.21       76.16      5.60 o 
   0  13   5      408.52      420.38     10.61 o 
   1  13   5       29.09       23.87      4.62 o 
   2  13   5      475.02      447.54     11.09 o 
   3  13   5        7.59        2.99      3.94 o 
   4  13   5       49.73       59.03      5.75 o 
   5  13   5      237.40      249.88     19.46 o 
   6  13   5       15.47       14.13      5.67 o 
   7  13   5        5.68       10.70      6.54 o 
  -9  14   5        0.63       -4.30      4.64 o 
  -8  14   5       19.65       19.53      5.67 o 
  -7  14   5      137.76      150.11      9.48 o 
  -6  14   5       52.69       59.80      6.73 o 
  -5  14   5        1.98        3.87      4.97 o 
  -4  14   5       51.90       49.98      5.61 o 
  -3  14   5       90.43      111.19      7.17 o 
  -2  14   5        9.02        9.31      4.35 o 
  -1  14   5      120.99      126.18      6.63 o 
   0  14   5      242.22      238.26      9.62 o 
   1  14   5       64.16       64.12      5.58 o 
   2  14   5      198.86      201.26      8.06 o 
   3  14   5        8.32        3.34      4.73 o 
   4  14   5        1.37        0.14      4.80 o 
   5  14   5       41.52       53.09      6.88 o 
   6  14   5       44.76       44.61      6.67 o 
   7  14   5       51.41       57.97      8.62 o 
  -8  15   5        0.29        2.03      5.12 o 
  -7  15   5        6.87        3.78      6.06 o 
  -6  15   5        3.59        2.99      5.43 o 
  -5  15   5       39.47       41.38      6.55 o 
  -4  15   5       12.81       14.96      6.58 o 
  -3  15   5        7.49        4.08      6.21 o 
  -2  15   5       45.51       48.64      5.80 o 
  -1  15   5       32.48       33.11      5.07 o 
   0  15   5       14.42       12.07      4.75 o 
   1  15   5        7.70       -0.69      4.44 o 
   2  15   5        0.59       -4.70      4.70 o 
   3  15   5        1.46       -2.92      4.85 o 
   4  15   5        0.12       -4.76      5.03 o 
   5  15   5       68.81       71.90      7.72 o 
   6  15   5       55.38       42.62      8.55 o 
  -7  16   5       18.41        5.21      5.42 o 
  -6  16   5       16.91       11.90      5.92 o 
  -5  16   5       49.30       36.97      6.67 o 
  -4  16   5       15.53        8.85      6.72 o 
  -3  16   5        4.36        0.24      4.94 o 
  -2  16   5      219.70      237.21      9.75 o 
  -1  16   5      156.13      146.35      7.49 o 
   0  16   5        1.50       -3.35      4.49 o 
   1  16   5       46.33       36.20      5.54 o 
   2  16   5        0.00        1.76      5.29 o 
   3  16   5        3.02       -6.24      7.12 o 
   4  16   5      105.94      112.21     11.79 o 
   5  16   5        1.06        6.91      5.88 o 
  -6  17   5       44.54       49.08      6.97 o 
  -5  17   5       13.04        1.30      5.76 o 
  -4  17   5       37.46       36.66      8.03 o 
  -3  17   5       26.33       41.89     12.56 o 
  -2  17   5        4.59        5.54      5.13 o 
  -1  17   5       29.45       23.29      5.88 o 
   0  17   5        0.75       -4.56      4.56 o 
   1  17   5        3.28        2.19      5.50 o 
   2  17   5        0.81        0.06      5.45 o 
   3  17   5       13.05       15.50      7.89 o 
   4  17   5        0.01       -4.22      6.60 o 
  -5  18   5        1.89        9.43      6.14 o 
  -4  18   5        0.43       -0.60      6.72 o 
  -3  18   5       47.96       38.34      8.51 o 
  -2  18   5        3.78        6.25      5.51 o 
  -1  18   5       40.24       29.46      7.30 o 
   0  18   5       16.61       25.17      7.12 o 
   1  18   5        5.78       -0.73      5.77 o 
   2  18   5        7.66        1.49      8.37 o 
   3  18   5       23.27       24.70      8.66 o 
  -4  19   5       38.21       36.91     16.42 o 
  -3  19   5        4.91        4.00      7.27 o 
  -2  19   5       14.59        4.87      7.62 o 
  -1  19   5        0.13       -2.34      6.55 o 
   0  19   5       21.78        6.31      7.04 o 
   1  19   5        0.03       -1.74      6.70 o 
   2  19   5       49.76       73.83     19.93 o 
 -12   0   6        9.95        6.08     10.30 o 
 -10   0   6      236.48      219.44     18.02 o 
  -8   0   6        0.22        2.32      5.66 o 
  -6   0   6      552.41      589.13     13.54 o 
  -4   0   6     2590.79     2564.31     38.89 o 
  -2   0   6       59.79       44.07      2.29 o 
   0   0   6     2329.11     2377.93     54.37 o 
   2   0   6      119.86      138.27      4.94 o 
   4   0   6        0.55        0.67      2.85 o 
   6   0   6       29.97       23.90      5.89 o 
   8   0   6        0.10        8.96      5.71 o 
  10   0   6        7.61        1.39     11.43 o 
 -12   1   6        7.56       -4.18      6.29 o 
 -11   1   6        4.95        2.11      5.90 o 
 -10   1   6       25.60       24.37      6.34 o 
  -9   1   6      188.56      182.87     10.93 o 
  -8   1   6       31.01       20.71      6.59 o 
  -7   1   6        0.01        3.47      2.98 o 
  -6   1   6        0.21       -1.94      1.94 o 
  -5   1   6        0.37        1.99      1.41 o 
  -4   1   6      216.88      257.55      4.44 o 
  -3   1   6     2431.60     2688.43     39.87 o 
  -2   1   6      631.44      666.07      8.44 o 
  -1   1   6     2506.78     2705.47     34.72 o 
   0   1   6       17.02       31.53      2.97 o 
   1   1   6      347.86      348.33      5.74 o 
   2   1   6       57.21       67.03      2.77 o 
   3   1   6     1873.54     1946.78     24.35 o 
   4   1   6      449.65      429.53     10.10 o 
   5   1   6        8.69        3.75      1.98 o 
   6   1   6        1.03       -3.28      3.28 o 
   7   1   6       22.71       20.56      4.15 o 
   8   1   6       12.49        3.21      4.74 o 
   9   1   6       16.66       14.68      5.41 o 
  10   1   6        0.01        4.07      7.45 o 
 -12   2   6       67.25       87.50     10.94 o 
 -11   2   6      276.90      292.96     15.83 o 
 -10   2   6       80.93       69.16      8.42 o 
  -9   2   6       24.16       20.45     10.86 o 
  -8   2   6        4.27        6.31      2.90 o 
  -7   2   6       46.56       55.88      3.87 o 
  -6   2   6       28.59       37.75      2.79 o 
  -5   2   6     1490.60     1631.24     19.33 o 
  -4   2   6       34.99       37.09      2.22 o 
  -3   2   6     8637.48     8875.81    111.72 o 
  -2   2   6       17.68       15.45      1.49 o 
  -1   2   6      641.97      723.93     10.53 o 
   0   2   6       68.05       72.89      3.82 o 
   1   2   6     3434.54     3568.53     48.40 o 
   2   2   6        0.41        2.34      1.84 o 
   3   2   6      615.33      696.80     12.49 o 
   4   2   6      279.35      283.55      6.87 o 
   5   2   6      504.51      486.15      9.60 o 
   6   2   6       32.65       35.80      5.43 o 
   7   2   6      136.64      131.63      7.98 o 
   8   2   6       27.18       21.54      5.62 o 
   9   2   6      122.71      144.08      9.27 o 
  10   2   6       12.73        9.58      6.17 o 
 -12   3   6       42.84       58.13     13.85 o 
 -11   3   6        2.24        7.41      9.63 o 
 -10   3   6       12.40       16.66      4.74 o 
  -9   3   6       56.10       56.17      5.47 o 
  -8   3   6       31.48       40.91      4.35 o 
  -7   3   6        0.06       -1.86      2.60 o 
  -6   3   6        0.14       -1.15      1.57 o 
  -5   3   6       15.64       12.97      1.89 o 
  -4   3   6       69.67       84.07      4.19 o 
  -3   3   6       92.98       92.74      5.79 o 
  -2   3   6      471.77      524.09      6.84 o 
  -1   3   6      274.37      298.66      6.68 o 
   0   3   6       66.47       54.09      3.42 o 
   1   3   6      110.39      103.86      4.04 o 
   2   3   6       67.51       54.10      4.94 o 
   3   3   6       39.78       29.28      3.20 o 
   4   3   6       33.83       32.38      3.47 o 
   5   3   6        9.73       12.88      3.17 o 
   6   3   6       64.36       68.69      9.86 o 
   7   3   6       50.81       33.96      5.81 o 
   8   3   6        4.05        7.09      4.99 o 
   9   3   6        6.19        9.17      9.03 o 
 -12   4   6       11.63       27.34     11.58 o 
 -11   4   6      135.53      121.35      9.29 o 
 -10   4   6       55.38       49.11      7.06 o 
  -9   4   6      310.01      303.67     20.05 o 
  -8   4   6      131.10      120.83      8.29 o 
  -7   4   6        3.75        3.31      2.05 o 
  -6   4   6        0.74        0.28      1.70 o 
  -5   4   6      346.11      366.18      5.36 o 
  -4   4   6      742.39      777.98     10.90 o 
  -3   4   6       20.27       11.10      1.73 o 
  -2   4   6     1090.63     1107.49     15.69 o 
  -1   4   6        3.75        3.65      2.11 o 
   0   4   6      219.47      215.07      5.59 o 
   1   4   6        0.00       -1.39      2.17 o 
   2   4   6        0.23       -0.23      2.35 o 
   3   4   6       14.46       18.79      3.30 o 
   4   4   6      615.30      660.62     12.53 o 
   5   4   6      449.83      442.73     10.91 o 
   6   4   6        3.92        1.76      4.98 o 
   7   4   6      106.32      102.63      9.16 o 
   8   4   6       29.60       36.75     11.33 o 
   9   4   6       18.10       13.75      9.31 o 
 -12   5   6      131.64      164.08     11.50 o 
 -11   5   6       50.74       56.71      8.12 o 
 -10   5   6        6.20        2.67      7.95 o 
  -9   5   6       15.17        3.46      7.18 o 
  -8   5   6        1.84       -1.04      3.28 o 
  -7   5   6        0.18        0.56      1.88 o 
  -6   5   6      173.72      173.52      4.43 o 
  -5   5   6       15.50       16.25      1.87 o 
  -4   5   6        0.53       -1.31      1.31 o 
  -3   5   6      133.04      146.09      3.66 o 
  -2   5   6      632.05      642.26      9.19 o 
  -1   5   6      535.37      572.66      9.86 o 
   0   5   6      112.99      100.16      4.16 o 
   1   5   6        2.86        7.32      1.96 o 
   2   5   6      184.49      186.41      5.46 o 
   3   5   6      155.27      171.50      5.99 o 
   4   5   6       81.72       89.00      5.23 o 
   5   5   6      186.32      150.94      8.21 o 
   6   5   6      563.66      526.67     29.71 o 
   7   5   6        0.85       -0.39      5.07 o 
   8   5   6       13.87       12.51      8.80 o 
   9   5   6        1.01        3.02      5.27 o 
 -12   6   6       15.73       27.65      7.67 o 
 -11   6   6       37.59       46.77      7.78 o 
 -10   6   6       22.80       23.25      6.74 o 
  -9   6   6       63.04       56.16      7.55 o 
  -8   6   6       44.28       45.91      5.03 o 
  -7   6   6      184.99      190.07      5.84 o 
  -6   6   6       59.63       69.41      3.26 o 
  -5   6   6       26.18       31.81      2.41 o 
  -4   6   6       16.23        8.55      1.89 o 
  -3   6   6      124.96      124.22      3.89 o 
  -2   6   6        0.90       -0.24      1.94 o 
  -1   6   6      485.12      503.85      8.60 o 
   0   6   6       52.81       61.67      3.42 o 
   1   6   6      231.25      247.47      6.06 o 
   2   6   6        2.53       -0.80      2.21 o 
   3   6   6      163.68      166.34      5.24 o 
   4   6   6      231.45      222.08      6.57 o 
   5   6   6      233.86      202.18      9.51 o 
   6   6   6        0.70        4.74      5.25 o 
   7   6   6       13.03       12.82      6.14 o 
   8   6   6        0.01       -1.30      5.89 o 
   9   6   6       27.80       30.46      8.09 o 
 -11   7   6        5.87        8.71      6.55 o 
 -10   7   6        0.44        7.12      6.31 o 
  -9   7   6        4.15       13.10      4.52 o 
  -8   7   6       32.33       33.75      5.06 o 
  -7   7   6       15.22       19.70      3.58 o 
  -6   7   6       84.35       94.97      3.20 o 
  -5   7   6       19.99       20.44      2.40 o 
  -4   7   6      193.64      221.54      4.80 o 
  -3   7   6       79.97       73.15      3.35 o 
  -2   7   6        0.93       -2.34      2.34 o 
  -1   7   6      181.38      186.23      6.44 o 
   0   7   6      251.23      250.01      6.16 o 
   1   7   6      237.54      210.16      6.33 o 
   2   7   6       59.12       66.29      4.20 o 
   3   7   6      199.67      175.16      5.61 o 
   4   7   6      140.74      144.46      5.69 o 
   5   7   6       24.24       23.23      6.24 o 
   6   7   6      169.11      156.05     10.85 o 
   7   7   6       21.47       23.75     11.25 o 
   8   7   6        4.15        4.59      6.29 o 
   9   7   6        0.59       -5.56      5.85 o 
 -11   8   6        7.22        8.25      6.92 o 
 -10   8   6      108.97      103.78      7.49 o 
  -9   8   6      240.93      240.31     10.14 o 
  -8   8   6      262.82      262.97     12.42 o 
  -7   8   6        1.37        2.04      3.38 o 
  -6   8   6        4.31       -1.75      2.37 o 
  -5   8   6        0.54       -2.14      2.14 o 
  -4   8   6      497.24      532.39      8.54 o 
  -3   8   6       88.67       83.54      3.70 o 
  -2   8   6     1103.79     1179.75     16.43 o 
  -1   8   6      158.78      186.14      5.65 o 
   0   8   6        8.99        3.42      2.66 o 
   1   8   6        1.79        4.62      3.23 o 
   2   8   6       23.11       27.80      3.23 o 
   3   8   6        6.42        4.85      3.01 o 
   4   8   6        6.01       -2.18      2.97 o 
   5   8   6      527.16      481.73     12.80 o 
   6   8   6       38.05       26.95      5.99 o 
   7   8   6       22.06        8.09      6.39 o 
   8   8   6       76.43       76.29      9.89 o 
   9   8   6        1.45       -9.98     12.85 o 
 -11   9   6        1.39        3.00      5.49 o 
 -10   9   6        9.32        9.09      5.36 o 
  -9   9   6      129.46      131.84      8.36 o 
  -8   9   6       14.29       12.08      4.04 o 
  -7   9   6      131.02      123.44      6.53 o 
  -6   9   6        7.67        6.77      3.32 o 
  -5   9   6      217.85      217.47      6.52 o 
  -4   9   6        1.47       -2.06      2.06 o 
  -3   9   6      152.82      151.90      5.96 o 
  -2   9   6       10.45       -2.85      2.85 o 
  -1   9   6       42.01       34.66      3.48 o 
   0   9   6       42.21       33.63      3.93 o 
   1   9   6       84.05       85.36      5.48 o 
   2   9   6      175.89      188.86      6.09 o 
   3   9   6     1045.51     1029.37     15.57 o 
   4   9   6       30.48       28.69      4.02 o 
   5   9   6        9.21        8.29      3.68 o 
   6   9   6        0.15       -1.26      4.96 o 
   7   9   6       34.92       38.82      6.75 o 
   8   9   6        4.40       -0.46     11.38 o 
 -10  10   6      168.84      200.52     10.67 o 
  -9  10   6        4.49        6.51      4.67 o 
  -8  10   6        4.86        9.55      4.36 o 
  -7  10   6        5.04        6.72      4.13 o 
  -6  10   6       23.83       17.06      3.63 o 
  -5  10   6      159.42      147.24      5.78 o 
  -4  10   6        1.34       -2.76      2.76 o 
  -3  10   6       59.59       60.88      4.05 o 
  -2  10   6       27.93       29.64      3.64 o 
  -1  10   6        0.47        0.10      3.13 o 
   0  10   6        3.78       -3.22      3.22 o 
   1  10   6      533.76      518.83     11.04 o 
   2  10   6      125.67      102.60      5.63 o 
   3  10   6       14.97       11.78      3.52 o 
   4  10   6        1.42       -3.29      3.29 o 
   5  10   6        7.86        4.58      4.64 o 
   6  10   6       10.60       16.44      5.80 o 
   7  10   6        1.71        4.08      6.78 o 
   8  10   6        1.71        2.68      6.73 o 
 -10  11   6        0.25        6.96      6.01 o 
  -9  11   6      245.29      248.76      9.54 o 
  -8  11   6      265.74      335.02     14.37 o 
  -7  11   6       76.73       83.22      6.46 o 
  -6  11   6       23.93       24.55      4.93 o 
  -5  11   6       28.73       26.79      3.88 o 
  -4  11   6        0.74        0.65      3.48 o 
  -3  11   6      177.15      168.89      5.95 o 
  -2  11   6      142.79      131.47      5.53 o 
  -1  11   6      326.90      331.09      8.21 o 
   0  11   6       14.34       19.89      4.22 o 
   1  11   6       28.44       30.67      4.52 o 
   2  11   6        2.73       -3.98      3.98 o 
   3  11   6      221.04      205.72      6.91 o 
   4  11   6       32.29       30.63      4.43 o 
   5  11   6      196.69      191.99     10.87 o 
   6  11   6        0.00       -0.46      7.07 o 
   7  11   6       16.01       25.66      6.38 o 
   8  11   6       12.56       17.31      6.92 o 
 -10  12   6        0.00        3.85      4.73 o 
  -9  12   6       87.62      104.19     10.34 o 
  -8  12   6       89.13       89.98      7.00 o 
  -7  12   6        3.62       -0.42      4.74 o 
  -6  12   6        3.30        0.73      4.44 o 
  -5  12   6      103.43      108.07      7.11 o 
  -4  12   6       31.85       29.65      4.68 o 
  -3  12   6       64.65       66.25      4.62 o 
  -2  12   6        7.03       14.04      3.74 o 
  -1  12   6        3.32        1.10      3.91 o 
   0  12   6      351.14      336.80      9.41 o 
   1  12   6      442.67      423.87     10.60 o 
   2  12   6      939.93      970.15     17.37 o 
   3  12   6      252.92      253.09      8.43 o 
   4  12   6       96.26       90.87      6.32 o 
   5  12   6        0.25       -6.58      6.58 o 
   6  12   6       20.52       15.31      5.49 o 
   7  12   6        0.06       -5.70      5.70 o 
  -9  13   6       43.44       64.25     12.40 o 
  -8  13   6       37.54       49.64      6.44 o 
  -7  13   6       12.12        4.26      4.92 o 
  -6  13   6       54.67       56.47     10.02 o 
  -5  13   6       53.72       53.74      6.15 o 
  -4  13   6       80.56       94.78      6.22 o 
  -3  13   6      184.97      162.35      7.59 o 
  -2  13   6      229.20      233.54     13.12 o 
  -1  13   6      228.75      220.99      8.12 o 
   0  13   6       12.44       11.00      4.47 o 
   1  13   6      210.13      202.62      7.90 o 
   2  13   6       42.89       37.59      5.12 o 
   3  13   6       25.93       29.43      4.73 o 
   4  13   6       15.78       18.91      6.58 o 
   5  13   6       27.22       25.88      6.02 o 
   6  13   6       14.37       15.54      6.59 o 
   7  13   6        5.77       -0.18      6.22 o 
  -9  14   6       26.58       24.34      5.96 o 
  -8  14   6        4.72        5.63      5.21 o 
  -7  14   6        2.58        2.89      5.22 o 
  -6  14   6        3.13       -2.13      4.91 o 
  -5  14   6       26.87       30.71      5.95 o 
  -4  14   6        6.57        1.92      5.01 o 
  -3  14   6      204.63      215.05      8.79 o 
  -2  14   6      205.16      215.03      8.18 o 
  -1  14   6        9.34       -1.56      4.27 o 
   0  14   6       93.32      106.85      6.50 o 
   1  14   6       25.22       17.35      4.66 o 
   2  14   6       12.61        7.59      7.03 o 
   3  14   6       29.87       27.91      4.91 o 
   4  14   6       46.74       56.37      6.94 o 
   5  14   6       76.85       77.51      7.82 o 
   6  14   6        6.50        5.10      5.69 o 
  -8  15   6       43.31       38.44      6.49 o 
  -7  15   6        0.02       -3.36      4.95 o 
  -6  15   6        2.68        3.52      5.41 o 
  -5  15   6      177.72      177.25      9.68 o 
  -4  15   6       17.81        4.93      6.26 o 
  -3  15   6       67.78       76.39      6.50 o 
  -2  15   6       23.47       14.75      5.15 o 
  -1  15   6       13.26        2.18      4.48 o 
   0  15   6        2.22       -1.64      4.36 o 
   1  15   6        3.16       -4.42      4.42 o 
   2  15   6        4.26        1.09      5.05 o 
   3  15   6        7.52       -2.29      4.73 o 
   4  15   6        2.21        3.13      5.66 o 
   5  15   6        1.95        8.70      6.76 o 
  -7  16   6        0.45       -2.30      5.07 o 
  -6  16   6        0.19       -1.68      5.27 o 
  -5  16   6       42.65       44.40      7.59 o 
  -4  16   6       39.32       38.07     10.00 o 
  -3  16   6      388.79      416.36     12.56 o 
  -2  16   6        0.00       -2.28      5.00 o 
  -1  16   6        8.24       10.61      5.36 o 
   0  16   6       13.37        3.97      4.76 o 
   1  16   6        7.89        0.55      5.80 o 
   2  16   6        0.01       -5.07      5.07 o 
   3  16   6        8.25        0.78      7.07 o 
   4  16   6       10.65       10.81      6.28 o 
   5  16   6       43.19       47.69      8.94 o 
  -6  17   6        1.67       -1.50      5.42 o 
  -5  17   6        0.04        0.35      5.50 o 
  -4  17   6       17.58       21.57      7.50 o 
  -3  17   6        0.00       -3.64      8.71 o 
  -2  17   6        2.90       -1.50      5.23 o 
  -1  17   6       62.54       56.74      8.66 o 
   0  17   6        5.04       -3.45      4.97 o 
   1  17   6       52.18       66.51      7.19 o 
   2  17   6       25.71       32.35      6.40 o 
   3  17   6        0.09       -5.85      5.85 o 
   4  17   6        0.72       -4.33      7.05 o 
  -5  18   6        2.88        2.33      7.30 o 
  -4  18   6       12.54       15.35      7.47 o 
  -3  18   6       11.78       17.25      8.76 o 
  -2  18   6       22.05       24.73      6.16 o 
  -1  18   6        3.84        0.08      5.58 o 
   0  18   6       24.77       17.70      9.65 o 
   1  18   6        7.66        2.71      6.03 o 
   2  18   6       29.35       30.71      8.68 o 
  -3  19   6       12.23       11.77      7.30 o 
  -2  19   6       14.38       33.72     11.98 o 
  -1  19   6        1.49        1.14      6.88 o 
   0  19   6        1.39       -1.19      6.73 o 
 -11   0   7       19.16       19.31      9.42 o 
  -9   0   7      158.36      142.52     14.00 o 
  -7   0   7       54.19       85.13     20.65 o 
  -5   0   7      475.30      458.13      8.76 o 
  -3   0   7        6.62        5.73      2.77 o 
  -1   0   7      340.04      326.49     12.34 o 
   1   0   7      114.42      139.74      5.17 o 
   3   0   7      279.88      274.00      8.90 o 
   5   0   7      202.32      198.78      8.69 o 
   7   0   7      176.15      196.01     15.01 o 
   9   0   7       10.57        5.72     11.53 o 
 -12   1   7        2.63        5.00      6.92 o 
 -11   1   7       12.54       13.58      6.25 o 
 -10   1   7       40.81       44.20      7.54 o 
  -9   1   7       23.77       20.35      4.27 o 
  -8   1   7       57.65       49.83      3.92 o 
  -7   1   7       37.23       36.59      3.10 o 
  -6   1   7        0.74        3.60      2.29 o 
  -5   1   7      104.55      111.17      2.98 o 
  -4   1   7     7531.79     7439.48    102.99 o 
  -3   1   7      603.80      603.50      8.90 o 
  -2   1   7     1752.24     1747.54     21.36 o 
  -1   1   7     1795.37     1863.93     27.56 o 
   0   1   7      168.33      185.58      6.01 o 
   1   1   7       18.40       24.03      1.84 o 
   2   1   7      511.83      543.72     10.39 o 
   3   1   7       16.68       11.35      2.93 o 
   4   1   7      281.20      282.65      7.84 o 
   5   1   7      645.22      611.52     13.92 o 
   6   1   7       34.93       26.67      5.06 o 
   7   1   7        3.42        8.41      4.97 o 
   8   1   7      134.19      157.46      9.45 o 
   9   1   7       13.03       15.99      6.05 o 
 -12   2   7       47.72       75.92     13.08 o 
 -11   2   7        1.58        3.89      5.78 o 
 -10   2   7       12.30       12.41      5.71 o 
  -9   2   7       73.46       75.85      5.94 o 
  -8   2   7        7.84        6.52      2.72 o 
  -7   2   7        1.17       -0.23      2.34 o 
  -6   2   7        1.64        4.12      1.71 o 
  -5   2   7      742.98      779.55     10.61 o 
  -4   2   7       82.89       71.62      7.72 o 
  -3   2   7      189.18      202.87      4.38 o 
  -2   2   7       31.27       56.06      2.17 o 
  -1   2   7      455.11      471.16      9.64 o 
   0   2   7       35.40       27.94      2.26 o 
   1   2   7      198.65      226.62      5.60 o 
   2   2   7      676.51      679.70     12.26 o 
   3   2   7      265.84      268.33      7.26 o 
   4   2   7      545.11      529.22     11.06 o 
   5   2   7      452.02      436.45     11.45 o 
   6   2   7        8.82        0.91      4.64 o 
   7   2   7        7.78       17.43      5.32 o 
   8   2   7        5.85        3.22      5.49 o 
   9   2   7        2.02       -4.71      5.34 o 
 -12   3   7       12.50       14.44      6.03 o 
 -11   3   7       31.20       49.15      9.34 o 
 -10   3   7        1.99        3.56      7.62 o 
  -9   3   7        8.71        6.67      5.10 o 
  -8   3   7      235.16      229.64      7.80 o 
  -7   3   7        6.47        3.86      2.66 o 
  -6   3   7        0.77        1.57      2.08 o 
  -5   3   7       26.88       31.59      2.23 o 
  -4   3   7       23.59       22.70      2.22 o 
  -3   3   7        1.36       -1.52      1.58 o 
  -2   3   7        4.71        0.82      1.24 o 
  -1   3   7        2.03        1.05      2.71 o 
   0   3   7       19.90       28.11      2.96 o 
   1   3   7      147.50      148.68      4.92 o 
   2   3   7       65.02       66.10      4.25 o 
   3   3   7       35.74       35.43      3.86 o 
   4   3   7      633.43      659.34     14.20 o 
   5   3   7      312.82      275.11     10.32 o 
   6   3   7       49.48       45.09     11.54 o 
   7   3   7       25.02       21.94      5.71 o 
   8   3   7        5.16       -3.19      5.17 o 
   9   3   7        2.60       -1.27      7.46 o 
 -12   4   7        2.32       -0.30      5.73 o 
 -11   4   7       20.00       16.14      6.23 o 
 -10   4   7        4.05        5.93      5.49 o 
  -9   4   7        0.05      -10.45     10.81 o 
  -8   4   7       18.44       19.18      4.02 o 
  -7   4   7       42.71       47.91      3.09 o 
  -6   4   7       28.04       29.65      2.48 o 
  -5   4   7      133.08      134.86      3.52 o 
  -4   4   7       86.19       82.53      2.98 o 
  -3   4   7      154.19      178.55      5.62 o 
  -2   4   7      418.23      418.30      7.49 o 
  -1   4   7       16.53       11.96      2.62 o 
   0   4   7      691.59      729.11     14.99 o 
   1   4   7      450.69      447.39      9.14 o 
   2   4   7        2.49       -0.24      4.29 o 
   3   4   7      616.30      576.59     12.75 o 
   4   4   7      269.13      244.38      8.26 o 
   5   4   7        5.71        0.11      5.17 o 
   6   4   7      209.90      187.28     11.07 o 
   7   4   7       31.56       28.23      8.53 o 
   8   4   7        0.08        0.73      4.72 o 
   9   4   7        0.16       -5.45      6.54 o 
 -12   5   7       12.49        7.08      6.44 o 
 -11   5   7        0.00       -4.77      9.24 o 
 -10   5   7        0.95        0.13      6.36 o 
  -9   5   7        0.81        3.18      3.68 o 
  -8   5   7      169.18      154.36      7.40 o 
  -7   5   7      186.52      197.18      5.20 o 
  -6   5   7       91.12       79.24      3.40 o 
  -5   5   7      103.34      102.79      3.61 o 
  -4   5   7       45.77       48.92      2.44 o 
  -3   5   7      521.11      502.69      7.36 o 
  -2   5   7      149.45      153.00      4.78 o 
  -1   5   7        7.38        4.67      2.61 o 
   0   5   7     1327.02     1487.07     21.13 o 
   1   5   7      270.98      279.25      6.59 o 
   2   5   7       20.47       25.19      6.05 o 
   3   5   7      626.66      615.71     13.55 o 
   4   5   7       66.54       46.41      4.79 o 
   5   5   7      470.03      401.57     15.79 o 
   6   5   7        1.77        0.98      5.11 o 
   7   5   7       17.73       25.55      6.50 o 
   8   5   7        1.74       -1.84      4.86 o 
   9   5   7       11.90        9.32      6.19 o 
 -11   6   7        1.03        5.59      6.14 o 
 -10   6   7        0.05       -4.01      4.09 o 
  -9   6   7      111.47      120.87      7.31 o 
  -8   6   7       29.16       31.85      5.60 o 
  -7   6   7       23.69       26.26      5.13 o 
  -6   6   7       37.58       37.50      2.46 o 
  -5   6   7       95.47      101.84      3.60 o 
  -4   6   7      260.40      257.56      5.76 o 
  -3   6   7      570.87      596.98     11.19 o 
  -2   6   7      352.69      359.09      8.09 o 
  -1   6   7     1053.65     1032.76     15.90 o 
   0   6   7        8.29        5.38      2.87 o 
   1   6   7       66.70       77.79      5.80 o 
   2   6   7       70.86       60.76      3.88 o 
   3   6   7        1.18       -0.30      3.27 o 
   4   6   7      237.92      196.52      7.92 o 
   5   6   7        4.31        5.56      5.43 o 
   6   6   7       12.92       17.02      6.05 o 
   7   6   7       40.27       38.73      7.99 o 
   8   6   7        1.17       -3.26      5.95 o 
   9   6   7       44.32       78.78     14.10 o 
 -11   7   7        0.99       -7.72      7.72 o 
 -10   7   7       17.16       24.03      5.14 o 
  -9   7   7        4.58        0.92      4.35 o 
  -8   7   7       19.29       20.11      3.60 o 
  -7   7   7        0.15       -3.10      3.10 o 
  -6   7   7      107.53      120.81      4.14 o 
  -5   7   7       15.83       17.24      3.41 o 
  -4   7   7       25.47       34.27      2.98 o 
  -3   7   7       49.12       56.26      3.53 o 
  -2   7   7      219.53      227.32      6.43 o 
  -1   7   7       32.51       39.98      3.80 o 
   0   7   7       58.12       61.60      3.87 o 
   1   7   7        0.11       -2.20      2.92 o 
   2   7   7       23.48       13.79      3.03 o 
   3   7   7      165.39      169.70      5.75 o 
   4   7   7        9.14        4.78      3.51 o 
   5   7   7      553.44      513.28     15.22 o 
   6   7   7       25.54       33.83      7.16 o 
   7   7   7        6.13        6.01     10.45 o 
   8   7   7        2.22        0.10      5.91 o 
 -11   8   7       14.80        7.26      5.18 o 
 -10   8   7       83.71      100.54      7.52 o 
  -9   8   7       70.54       53.54      6.33 o 
  -8   8   7       83.07       90.69      5.82 o 
  -7   8   7      115.27      114.99      8.80 o 
  -6   8   7      229.12      212.90      6.00 o 
  -5   8   7       28.26       25.31      3.43 o 
  -4   8   7      201.21      209.56      5.87 o 
  -3   8   7      395.14      388.09      7.88 o 
  -2   8   7     1658.64     1608.30     21.34 o 
  -1   8   7      143.74      142.49      5.16 o 
   0   8   7      233.28      226.61      6.96 o 
   1   8   7      106.22      122.92      5.58 o 
   2   8   7       32.09       24.55      3.37 o 
   3   8   7      196.47      201.10      6.57 o 
   4   8   7        0.51       -3.55      3.55 o 
   5   8   7        0.01       -3.76      3.76 o 
   6   8   7        1.12       -0.25      5.61 o 
   7   8   7       11.92       11.81      6.38 o 
   8   8   7        3.42       -0.75      6.19 o 
 -11   9   7       41.56       36.70      6.52 o 
 -10   9   7        1.43       11.68      5.47 o 
  -9   9   7       25.66       31.21      8.47 o 
  -8   9   7       70.78       81.78      7.97 o 
  -7   9   7       15.41       11.46      4.19 o 
  -6   9   7        6.39        2.77      2.87 o 
  -5   9   7      205.91      182.71      8.39 o 
  -4   9   7     1033.84     1020.80     15.90 o 
  -3   9   7        5.17        7.37      3.08 o 
  -2   9   7        5.70        5.56      3.08 o 
  -1   9   7       30.84       23.65      3.49 o 
   0   9   7       34.32       34.97      4.05 o 
   1   9   7        3.47        1.99      3.63 o 
   2   9   7        0.84       -1.28      3.17 o 
   3   9   7      270.87      246.56      7.28 o 
   4   9   7       99.38      106.78      5.65 o 
   5   9   7       53.11       50.03      6.54 o 
   6   9   7       14.56        8.64      5.40 o 
   7   9   7        6.04       -2.46     12.07 o 
   8   9   7        0.07       -1.88     15.47 o 
 -10  10   7        0.17       11.55      5.59 o 
  -9  10   7        0.01       -1.68      3.89 o 
  -8  10   7      128.98      122.04      6.99 o 
  -7  10   7       19.23       21.75      4.75 o 
  -6  10   7      167.31      177.25      8.07 o 
  -5  10   7        3.82        3.67      3.51 o 
  -4  10   7       18.23       13.61      3.07 o 
  -3  10   7      122.53      121.90      5.16 o 
  -2  10   7      544.43      583.01     23.04 o 
  -1  10   7       26.46       31.93      3.91 o 
   0  10   7      112.61      110.83      7.30 o 
   1  10   7       22.23       12.12      4.01 o 
   2  10   7      259.41      249.88      7.50 o 
   3  10   7        1.93       -2.69      3.20 o 
   4  10   7      248.63      259.69      8.26 o 
   5  10   7       18.92       11.63      5.44 o 
   6  10   7       30.97       24.50      8.45 o 
   7  10   7        0.22        0.15      5.91 o 
 -10  11   7       97.71      115.17     15.12 o 
  -9  11   7       73.31       94.77      7.66 o 
  -8  11   7       25.06       29.41      5.38 o 
  -7  11   7       62.93       64.53      6.17 o 
  -6  11   7       17.33       23.68      4.87 o 
  -5  11   7       18.43       20.12      4.16 o 
  -4  11   7        7.21        4.15      4.07 o 
  -3  11   7        0.08       -3.20      3.20 o 
  -2  11   7        9.59       11.16      3.70 o 
  -1  11   7        2.81       -3.68      3.68 o 
   0  11   7        0.05       -3.77      3.77 o 
   1  11   7      369.14      378.32      9.90 o 
   2  11   7      282.73      300.77      8.23 o 
   3  11   7       41.09       42.71      4.70 o 
   4  11   7       33.51       29.05      6.25 o 
   5  11   7       59.70       49.51     11.52 o 
   6  11   7        2.62       -7.07      7.07 o 
   7  11   7       21.23       22.09      6.82 o 
 -10  12   7      107.52      119.99     13.31 o 
  -9  12   7       19.41       23.05      5.45 o 
  -8  12   7       44.38       50.05      6.03 o 
  -7  12   7        4.53        9.81      5.36 o 
  -6  12   7       17.55       12.24      4.97 o 
  -5  12   7       10.33        8.30      6.47 o 
  -4  12   7        0.61       -4.00      4.00 o 
  -3  12   7      482.81      496.00     12.97 o 
  -2  12   7      424.07      440.51     11.68 o 
  -1  12   7        8.36        0.03      4.08 o 
   0  12   7        7.62        3.10      4.24 o 
   1  12   7       84.69       99.72      6.16 o 
   2  12   7      242.14      242.11      8.68 o 
   3  12   7       48.15       46.32      5.53 o 
   4  12   7       21.62       13.07      7.14 o 
   5  12   7        0.23       -3.97      4.71 o 
   6  12   7       18.50       26.22      9.24 o 
   7  12   7       27.30       25.88      7.12 o 
  -9  13   7        5.15        8.34      5.37 o 
  -8  13   7      114.70      106.16      7.82 o 
  -7  13   7       14.80       10.27      5.16 o 
  -6  13   7        0.43        1.13      4.85 o 
  -5  13   7      266.19      264.57     10.68 o 
  -4  13   7       12.86        7.47      4.65 o 
  -3  13   7       40.37       35.14      5.22 o 
  -2  13   7      128.47      130.68      6.77 o 
  -1  13   7       55.66       56.27      5.44 o 
   0  13   7        0.11       -4.14      4.14 o 
   1  13   7       22.05       16.64      4.71 o 
   2  13   7       54.18       65.22      6.42 o 
   3  13   7       59.29       61.32      5.55 o 
   4  13   7        5.66       -1.72      5.49 o 
   5  13   7        0.13       -3.66      5.00 o 
   6  13   7       10.05        4.26      6.15 o 
  -8  14   7        0.02        3.97      4.90 o 
  -7  14   7       19.76       23.57      5.91 o 
  -6  14   7      159.96      167.13     15.16 o 
  -5  14   7       12.97        8.80      5.48 o 
  -4  14   7       12.07        6.91      7.01 o 
  -3  14   7        0.63       -4.19      4.55 o 
  -2  14   7      372.01      347.37     11.15 o 
  -1  14   7       35.80       25.43      4.97 o 
   0  14   7       36.96       39.50      5.92 o 
   1  14   7        3.55       -4.50      4.50 o 
   2  14   7       11.50       13.85      5.23 o 
   3  14   7        0.46       -5.72      6.08 o 
   4  14   7       99.11      114.87      8.52 o 
   5  14   7        2.07        1.36      5.46 o 
   6  14   7       93.33       83.05     18.43 o 
  -8  15   7       15.53       17.49      5.89 o 
  -7  15   7        1.14       -1.97      5.01 o 
  -6  15   7       96.35      113.88      8.43 o 
  -5  15   7        0.08       -5.08      5.08 o 
  -4  15   7        1.20        0.91      6.22 o 
  -3  15   7      121.64      134.06     10.17 o 
  -2  15   7       21.18       16.25      5.20 o 
  -1  15   7        0.05       -6.42      6.42 o 
   0  15   7        3.40       -4.41      4.41 o 
   1  15   7        0.36       -4.96      4.96 o 
   2  15   7       14.08       11.63      5.64 o 
   3  15   7       63.75       77.65     12.81 o 
   4  15   7        0.40        2.18      5.78 o 
   5  15   7        4.92        6.29      7.12 o 
  -7  16   7        5.81       12.10      9.89 o 
  -6  16   7       58.44       62.80      7.55 o 
  -5  16   7       12.22        4.01      5.89 o 
  -4  16   7       20.10       30.60      7.76 o 
  -3  16   7        9.13        2.53      8.06 o 
  -2  16   7        9.61        2.99      5.76 o 
  -1  16   7        2.92        3.83      5.26 o 
   0  16   7       34.34       34.44      5.72 o 
   1  16   7      123.38      120.24     11.64 o 
   2  16   7      114.24      112.31      8.16 o 
   3  16   7       28.59       42.20      7.34 o 
   4  16   7       53.64       79.12      8.42 o 
  -6  17   7       24.44       12.49      7.23 o 
  -5  17   7        5.51       -1.91      6.76 o 
  -4  17   7        2.46        5.32      7.11 o 
  -3  17   7        2.69        3.77      6.87 o 
  -2  17   7       20.08       15.68      5.69 o 
  -1  17   7       44.04       29.46      6.30 o 
   0  17   7       47.00       52.24      7.81 o 
   1  17   7        2.55        4.31      5.98 o 
   2  17   7       68.63       68.58      9.05 o 
   3  17   7        6.37        4.13      6.13 o 
  -5  18   7        0.01       -9.78     12.10 o 
  -4  18   7        0.15        3.19     14.56 o 
  -3  18   7        0.37       -0.56      6.63 o 
  -2  18   7       50.20       55.13     13.35 o 
  -1  18   7        1.86       -3.28      5.84 o 
   0  18   7       46.55       45.59      9.68 o 
   1  18   7        1.97        3.10      6.92 o 
 -12   0   8      107.29      138.14     17.35 o 
 -10   0   8        1.45        1.85      6.69 o 
  -8   0   8       14.58       14.31      9.27 o 
  -6   0   8      105.80      105.56      4.77 o 
  -4   0   8     4861.89     4860.36     80.78 o 
  -2   0   8        0.23       -2.31      3.27 o 
   0   0   8        0.49       -4.64      4.64 o 
   2   0   8       70.15       78.10     10.12 o 
   4   0   8      109.96      102.88      9.30 o 
   6   0   8      844.87      854.01     39.03 o 
   8   0   8        9.47        4.63     12.31 o 
 -12   1   8        0.41       -2.76      6.82 o 
 -11   1   8       19.22       23.03      7.13 o 
 -10   1   8        0.01       -3.52      3.52 o 
  -9   1   8        9.14        9.20      3.35 o 
  -8   1   8        3.59       10.94      3.21 o 
  -7   1   8      705.26      692.02     12.51 o 
  -6   1   8      577.74      560.63      7.32 o 
  -5   1   8     3099.09     3072.66     32.93 o 
  -4   1   8      225.29      197.79      6.28 o 
  -3   1   8      498.55      497.24      8.05 o 
  -2   1   8      904.43      907.35     15.49 o 
  -1   1   8      339.31      323.93      8.21 o 
   0   1   8        2.47        0.94      2.92 o 
   1   1   8      115.97      103.79      4.16 o 
   2   1   8       58.77       68.16      5.54 o 
   3   1   8      451.77      424.39      9.70 o 
   4   1   8        0.17        3.37      3.91 o 
   5   1   8       42.15       42.57      5.78 o 
   6   1   8       74.07       80.85      7.31 o 
   7   1   8        8.44       10.28      5.65 o 
   8   1   8       24.51       27.65      6.51 o 
   9   1   8        7.69        6.48      8.75 o 
 -12   2   8        0.51        2.52      8.91 o 
 -11   2   8        0.95       -1.50      4.16 o 
 -10   2   8       30.53       23.54      5.47 o 
  -9   2   8       67.10       77.56      4.96 o 
  -8   2   8        0.16        1.81      2.99 o 
  -7   2   8      359.41      342.57      8.27 o 
  -6   2   8       53.95       57.72      3.11 o 
  -5   2   8       47.47       35.90      5.26 o 
  -4   2   8      369.39      385.42      6.99 o 
  -3   2   8      154.51      166.12      4.26 o 
  -2   2   8       49.85       62.99      4.52 o 
  -1   2   8     1820.69     1898.59     28.66 o 
   0   2   8       26.90       27.20      3.66 o 
   1   2   8       21.29       17.20      4.08 o 
   2   2   8       56.77       61.64      4.56 o 
   3   2   8      394.31      420.10      9.73 o 
   4   2   8     1061.08     1033.23     18.01 o 
   5   2   8       96.20      109.59      7.45 o 
   6   2   8       60.98       52.17      6.51 o 
   7   2   8       60.83       43.49      6.36 o 
   8   2   8        1.68       -2.40      5.19 o 
   9   2   8        0.03       -1.64      5.54 o 
 -12   3   8        6.46        5.91      6.41 o 
 -11   3   8       36.76       24.67      6.44 o 
 -10   3   8        0.05       -1.53      5.02 o 
  -9   3   8       76.78       82.41      5.74 o 
  -8   3   8      146.14      159.39      7.41 o 
  -7   3   8       21.33       14.55      3.34 o 
  -6   3   8     1385.83     1410.83     16.54 o 
  -5   3   8      298.38      313.47      6.85 o 
  -4   3   8      197.86      209.72      4.88 o 
  -3   3   8       17.56        9.52      2.18 o 
  -2   3   8     2321.64     2306.71     25.54 o 
  -1   3   8      638.05      670.21     12.85 o 
   0   3   8      400.11      431.98     13.88 o 
   1   3   8      809.81      759.61     13.45 o 
   2   3   8       27.82       14.41      4.37 o 
   3   3   8     1720.01     1677.50     26.14 o 
   4   3   8       10.18        8.15      3.72 o 
   5   3   8       91.73       86.33      6.93 o 
   6   3   8        2.40        1.26      4.63 o 
   7   3   8        3.08       -4.68      4.68 o 
   8   3   8        0.96        7.10      5.29 o 
 -12   4   8       33.51       31.63      9.50 o 
 -11   4   8        0.85        1.41      5.47 o 
 -10   4   8        0.18       -3.92      4.89 o 
  -9   4   8       67.82       64.48      5.62 o 
  -8   4   8        0.01       -3.09      3.67 o 
  -7   4   8       45.17       49.34      3.65 o 
  -6   4   8       49.90       49.10      5.04 o 
  -5   4   8       40.39       33.36      2.60 o 
  -4   4   8       59.79       47.31      2.66 o 
  -3   4   8      254.27      252.53      5.04 o 
  -2   4   8       70.30       70.27      4.73 o 
  -1   4   8      261.02      285.93      7.90 o 
   0   4   8      201.23      221.26      6.12 o 
   1   4   8       25.69       20.97      3.17 o 
   2   4   8       34.06       48.75      4.16 o 
   3   4   8      191.01      189.01      7.56 o 
   4   4   8        3.72       -0.85      3.70 o 
   5   4   8       27.20       26.16      6.37 o 
   6   4   8       18.85       22.86      5.33 o 
   7   4   8       49.62       48.13      6.55 o 
   8   4   8        0.90        2.14      5.16 o 
 -12   5   8        0.58       16.48      9.53 o 
 -11   5   8        2.94       -5.02      5.61 o 
 -10   5   8       11.26        5.67      4.17 o 
  -9   5   8       44.98       52.39      6.07 o 
  -8   5   8      108.83      105.97      6.61 o 
  -7   5   8      132.92      140.93      7.44 o 
  -6   5   8      155.12      159.98      4.39 o 
  -5   5   8      141.85      141.61      4.63 o 
  -4   5   8       69.38       69.37      3.06 o 
  -3   5   8      306.16      333.31      8.51 o 
  -2   5   8      431.99      443.94      8.96 o 
  -1   5   8       39.06       34.58      3.82 o 
   0   5   8      144.45      144.40      4.95 o 
   1   5   8      125.07      123.64      5.73 o 
   2   5   8      244.27      234.38      7.84 o 
   3   5   8      121.00      113.51     10.82 o 
   4   5   8        2.87        0.66      3.90 o 
   5   5   8        9.15       11.92      5.90 o 
   6   5   8      157.51      160.66     16.81 o 
   7   5   8       13.08       18.17      6.01 o 
   8   5   8        1.88       -5.16      5.16 o 
 -11   6   8        1.17        8.10     10.63 o 
 -10   6   8        0.57       -3.99      3.99 o 
  -9   6   8       13.23       19.56      4.76 o 
  -8   6   8        5.71        3.94      3.12 o 
  -7   6   8      207.15      217.73      7.57 o 
  -6   6   8      174.36      182.02      5.43 o 
  -5   6   8      310.04      321.28      6.47 o 
  -4   6   8        0.48        0.48      2.01 o 
  -3   6   8      112.27      109.68      4.20 o 
  -2   6   8        2.16       -2.68      2.68 o 
  -1   6   8      579.26      592.84     11.11 o 
   0   6   8      258.10      274.06      8.20 o 
   1   6   8      124.03      130.27      5.12 o 
   2   6   8       38.76       41.15      4.15 o 
   3   6   8      248.22      239.75      7.86 o 
   4   6   8      288.39      298.58     11.32 o 
   5   6   8        1.30        5.07      4.98 o 
   6   6   8       68.87       77.17     10.25 o 
   7   6   8       27.35       26.64      6.83 o 
   8   6   8        8.97       26.74      6.61 o 
 -11   7   8        6.57        3.07      4.69 o 
 -10   7   8        0.33       -2.65      4.46 o 
  -9   7   8        3.02        7.12      5.01 o 
  -8   7   8        6.37        7.87      4.12 o 
  -7   7   8      134.83      150.23      8.45 o 
  -6   7   8        0.02       -2.84      2.84 o 
  -5   7   8      257.15      280.31      6.17 o 
  -4   7   8      309.32      306.93      7.03 o 
  -3   7   8       48.72       47.31      3.81 o 
  -2   7   8        0.06       -2.86      2.86 o 
  -1   7   8      239.46      223.94      6.84 o 
   0   7   8        4.13        3.80      3.62 o 
   1   7   8       41.40       36.10      3.66 o 
   2   7   8       38.81       33.88      3.86 o 
   3   7   8      586.60      582.28     12.66 o 
   4   7   8        2.40       -3.78      4.14 o 
   5   7   8       64.19       67.00     14.00 o 
   6   7   8        0.86        0.22      5.76 o 
   7   7   8       90.24      103.15     10.68 o 
   8   7   8       15.83       10.99     11.97 o 
 -11   8   8       13.16       17.34      5.64 o 
 -10   8   8        0.36        5.37      5.10 o 
  -9   8   8       51.94       48.66      6.28 o 
  -8   8   8        1.94        1.55      6.34 o 
  -7   8   8      158.59      163.94      7.36 o 
  -6   8   8        1.61       -3.07      3.07 o 
  -5   8   8       31.81       21.18      4.04 o 
  -4   8   8      227.71      244.46      6.40 o 
  -3   8   8       30.88       41.20      3.94 o 
  -2   8   8      183.97      194.13      6.53 o 
  -1   8   8       40.50       35.71      4.82 o 
   0   8   8      369.71      379.16      9.81 o 
   1   8   8        0.31       -2.89      2.89 o 
   2   8   8       10.03        6.92      3.34 o 
   3   8   8      227.13      235.26     11.27 o 
   4   8   8        0.10       -4.05      4.05 o 
   5   8   8      207.34      241.78     16.94 o 
   6   8   8       84.01       74.75     14.16 o 
   7   8   8        0.10       -2.89      9.78 o 
   8   8   8       12.12       10.16      7.54 o 
 -11   9   8        3.60       19.42      6.79 o 
 -10   9   8      124.81      144.80      9.45 o 
  -9   9   8        1.12       -0.37      3.78 o 
  -8   9   8       30.45       27.84      4.59 o 
  -7   9   8       49.89       43.99      5.20 o 
  -6   9   8        0.65       -1.62      3.77 o 
  -5   9   8       32.82       30.06      3.67 o 
  -4   9   8       40.84       57.82      4.05 o 
  -3   9   8      150.14      165.98      6.27 o 
  -2   9   8        0.12       -3.03      3.03 o 
  -1   9   8      276.77      296.12      8.40 o 
   0   9   8        5.42        3.41      3.75 o 
   1   9   8       51.83       35.80      5.71 o 
   2   9   8      625.40      582.94     11.11 o 
   3   9   8      107.24      106.30      5.45 o 
   4   9   8      145.61      105.46      7.06 o 
   5   9   8       53.79       66.24      8.50 o 
   6   9   8        0.44       -1.25     13.13 o 
   7   9   8        0.11       -0.95      6.14 o 
 -10  10   8       36.20       60.09      7.49 o 
  -9  10   8      141.76      137.63      8.23 o 
  -8  10   8        4.78        3.99      4.39 o 
  -7  10   8      178.02      178.78      8.40 o 
  -6  10   8       35.27       32.26      5.04 o 
  -5  10   8       71.97       78.01      5.42 o 
  -4  10   8      176.10      175.83      7.24 o 
  -3  10   8      117.88      119.39      5.38 o 
  -2  10   8       13.69       10.59      3.58 o 
  -1  10   8       36.18       37.55      4.61 o 
   0  10   8      294.53      262.25      8.42 o 
   1  10   8       33.23       30.76      4.68 o 
   2  10   8      130.25      127.56      5.83 o 
   3  10   8       18.87       15.01      4.00 o 
   4  10   8       27.62       31.79      5.46 o 
   5  10   8        1.08        2.73      5.28 o 
   6  10   8        6.44       -2.11      6.20 o 
   7  10   8        1.13       10.92      7.37 o 
 -10  11   8       39.52       26.71     13.39 o 
  -9  11   8       37.62       40.59      5.46 o 
  -8  11   8       26.51       30.71      5.48 o 
  -7  11   8       52.61       60.56      6.15 o 
  -6  11   8      179.14      194.72      8.95 o 
  -5  11   8       54.27       40.89      4.93 o 
  -4  11   8       55.08       49.42      6.69 o 
  -3  11   8        0.27       -0.89      3.78 o 
  -2  11   8      230.73      221.64      7.23 o 
  -1  11   8       36.15       35.99      5.02 o 
   0  11   8      184.87      193.71      7.61 o 
   1  11   8      135.43      147.74      6.92 o 
   2  11   8        2.83       -3.53      3.53 o 
   3  11   8       36.82       32.87      4.62 o 
   4  11   8        1.83       -4.55      4.55 o 
   5  11   8       56.08       61.36      7.50 o 
   6  11   8        9.80       12.33      7.85 o 
  -9  12   8       40.28       41.90      6.04 o 
  -8  12   8        1.20        0.38      4.72 o 
  -7  12   8        0.01        2.92      4.87 o 
  -6  12   8        0.29        0.42      4.78 o 
  -5  12   8       38.90       33.41      5.67 o 
  -4  12   8      302.66      303.92      9.81 o 
  -3  12   8      222.54      241.11      9.07 o 
  -2  12   8       84.57       90.67      6.08 o 
  -1  12   8        2.79       -4.45      4.45 o 
   0  12   8       18.96       20.69      5.71 o 
   1  12   8        1.40        3.95      4.45 o 
   2  12   8      157.37      151.74      6.54 o 
   3  12   8       99.17       75.01      5.69 o 
   4  12   8      105.52      119.75      8.12 o 
   5  12   8        4.39        1.34      5.86 o 
   6  12   8       17.22       -3.92      6.28 o 
  -9  13   8        0.52       -3.39      6.30 o 
  -8  13   8       25.76       22.90      5.85 o 
  -7  13   8       70.38       68.61      7.45 o 
  -6  13   8      288.31      313.86     11.72 o 
  -5  13   8       30.03       26.29      5.76 o 
  -4  13   8       24.22       25.39      5.67 o 
  -3  13   8       47.00       45.88      5.64 o 
  -2  13   8      289.62      304.42      9.60 o 
  -1  13   8       17.67        9.57      5.84 o 
   0  13   8      128.17      130.52      7.68 o 
   1  13   8      426.62      442.50     11.71 o 
   2  13   8        7.29        7.76      4.24 o 
   3  13   8       58.37       72.56      6.45 o 
   4  13   8       84.86       82.44      7.51 o 
   5  13   8        0.57        0.57      5.42 o 
  -8  14   8       39.08       37.97      6.18 o 
  -7  14   8      161.55      183.35     13.27 o 
  -6  14   8        5.84        6.14      5.41 o 
  -5  14   8        0.88       -0.33      5.23 o 
  -4  14   8       51.70       37.87      7.42 o 
  -3  14   8       28.41       23.37      5.39 o 
  -2  14   8       26.69       14.63      5.22 o 
  -1  14   8      298.63      296.04      9.73 o 
   0  14   8      148.69      127.44      7.25 o 
   1  14   8      250.52      249.58      9.42 o 
   2  14   8       42.06       25.05      5.05 o 
   3  14   8        0.15       -4.98      4.98 o 
   4  14   8       32.60       33.50      6.56 o 
   5  14   8       36.95       32.68      8.03 o 
  -7  15   8       34.55       34.72      6.41 o 
  -6  15   8        2.11        6.09      5.76 o 
  -5  15   8       11.46        8.06      5.76 o 
  -4  15   8       20.74       15.23     10.52 o 
  -3  15   8       20.87       14.94      5.54 o 
  -2  15   8       37.26       28.96      5.90 o 
  -1  15   8        6.11        6.35      5.26 o 
   0  15   8        8.83        9.90      5.05 o 
   1  15   8        0.10       -4.12      5.29 o 
   2  15   8       30.03       29.93      5.47 o 
   3  15   8       14.48        8.50      5.53 o 
   4  15   8        0.51        1.16      5.62 o 
  -7  16   8       33.73       27.55     13.75 o 
  -6  16   8       45.01       37.34      6.98 o 
  -5  16   8       13.60       -0.30      7.13 o 
  -4  16   8        2.33       -1.61      7.63 o 
  -3  16   8        0.00       -2.99      6.73 o 
  -2  16   8        0.59       -2.41      8.56 o 
  -1  16   8        8.99       13.47      5.71 o 
   0  16   8      262.42      279.64     15.89 o 
   1  16   8       39.25       35.36      7.02 o 
   2  16   8        0.49       -0.16      5.32 o 
   3  16   8       12.14        5.98      8.08 o 
  -5  17   8        3.00       -6.43      6.43 o 
  -4  17   8        0.02       10.33     11.35 o 
  -3  17   8       11.95        3.79      8.26 o 
  -2  17   8        0.14       -4.33      5.39 o 
  -1  17   8       51.36       67.07      7.29 o 
   0  17   8        2.48       -1.26      6.61 o 
   1  17   8      108.22      114.12     10.49 o 
   2  17   8        0.03       -5.95      5.95 o 
  -4  18   8        1.37       -4.27     13.80 o 
  -3  18   8       55.44       50.46      9.02 o 
  -2  18   8       33.79       34.59      8.36 o 
  -1  18   8       21.51       15.00      7.55 o 
   0  18   8       27.36       35.15      8.20 o 
 -11   0   9       26.83       28.11      9.94 o 
  -9   0   9      135.43      123.19      8.79 o 
  -7   0   9      683.08      692.24     26.00 o 
  -5   0   9      145.29      137.82      5.26 o 
  -3   0   9      788.85      860.68     22.88 o 
  -1   0   9       12.18        3.82      4.22 o 
   1   0   9     1146.84     1149.72     31.80 o 
   3   0   9      258.98      253.75     14.82 o 
   5   0   9      239.23      239.26     21.11 o 
   7   0   9        9.40       18.59     12.46 o 
 -12   1   9        3.37        2.33      5.97 o 
 -11   1   9       18.25       25.51      5.13 o 
 -10   1   9       27.18       40.27      5.48 o 
  -9   1   9       16.12       15.44      3.79 o 
  -8   1   9       46.99       53.65      5.58 o 
  -7   1   9      354.85      362.23      8.17 o 
  -6   1   9       83.28       90.83      3.17 o 
  -5   1   9      502.67      486.11      7.10 o 
  -4   1   9      255.02      270.20      5.29 o 
  -3   1   9        9.42        7.70      2.52 o 
  -2   1   9        5.63       -1.73      2.96 o 
  -1   1   9      925.32      901.99     16.15 o 
   0   1   9       41.84       39.16      4.79 o 
   1   1   9       32.38       37.01      7.70 o 
   2   1   9       55.74       61.24      5.84 o 
   3   1   9     2326.04     2319.17     40.27 o 
   4   1   9       18.11       14.55      3.88 o 
   5   1   9      141.17      144.24     13.32 o 
   6   1   9       31.23       35.29      6.07 o 
   7   1   9       22.57       33.13      9.49 o 
   8   1   9        0.18       -2.54     14.78 o 
 -12   2   9       45.61       42.68     11.94 o 
 -11   2   9       51.78       55.91      6.30 o 
 -10   2   9       48.09       47.10      4.76 o 
  -9   2   9        0.05        0.66      3.20 o 
  -8   2   9       79.56       81.88      5.69 o 
  -7   2   9      418.79      395.29      8.40 o 
  -6   2   9      306.36      299.50      5.76 o 
  -5   2   9       26.49       21.50      2.42 o 
  -4   2   9      149.61      159.08      4.48 o 
  -3   2   9        2.44       -1.75      1.75 o 
  -2   2   9        0.25        2.05      3.08 o 
  -1   2   9      101.05      112.16      5.61 o 
   0   2   9      269.24      263.19      9.13 o 
   1   2   9      419.50      439.76     12.09 o 
   2   2   9      158.67      175.63      5.95 o 
   3   2   9       21.83       23.43      4.14 o 
   4   2   9      125.59      135.94      9.93 o 
   5   2   9        1.76        2.13      7.99 o 
   6   2   9        9.77        7.94      4.93 o 
   7   2   9       40.15       43.11      9.12 o 
   8   2   9        3.22        2.22      6.37 o 
 -12   3   9       12.88       18.97      6.92 o 
 -11   3   9        2.91       11.89     10.27 o 
 -10   3   9        5.99       -0.27      3.94 o 
  -9   3   9        3.87        0.38      3.83 o 
  -8   3   9        4.62        6.06      4.27 o 
  -7   3   9      376.39      378.56      8.25 o 
  -6   3   9       13.32       15.59      5.30 o 
  -5   3   9      558.73      553.55      9.18 o 
  -4   3   9      211.35      206.35      5.10 o 
  -3   3   9      254.22      267.13      5.94 o 
  -2   3   9       37.55       38.58      3.34 o 
  -1   3   9     1061.11     1074.50     18.59 o 
   0   3   9      453.26      452.67     12.05 o 
   1   3   9      778.96      803.86     17.57 o 
   2   3   9        1.38        0.78      2.83 o 
   3   3   9       97.29       99.74      5.51 o 
   4   3   9        0.77        0.18      3.62 o 
   5   3   9      200.82      188.38      9.56 o 
   6   3   9       16.74       21.58      5.57 o 
   7   3   9        6.80       16.02      5.60 o 
   8   3   9       13.62       12.42      6.27 o 
 -12   4   9        0.00        9.68      9.94 o 
 -11   4   9        5.28       11.82      6.07 o 
 -10   4   9        5.13        5.00      4.47 o 
  -9   4   9        0.51       -0.94      4.80 o 
  -8   4   9      281.80      245.92      9.61 o 
  -7   4   9        1.20       -0.31      3.27 o 
  -6   4   9      596.33      604.82      9.56 o 
  -5   4   9        0.00       -1.82      1.82 o 
  -4   4   9       74.71       79.02      3.47 o 
  -3   4   9        3.53        3.23      2.30 o 
  -2   4   9        7.14        5.92      1.59 o 
  -1   4   9      361.12      336.78      9.17 o 
   0   4   9      211.29      210.57      8.61 o 
   1   4   9       67.88       60.86      4.42 o 
   2   4   9      254.14      266.72      7.81 o 
   3   4   9      143.35      119.59      8.10 o 
   4   4   9     1318.79     1278.60     24.37 o 
   5   4   9        6.42        3.17      5.02 o 
   6   4   9       20.37       14.83      5.23 o 
   7   4   9        1.76       -1.73      5.27 o 
   8   4   9       28.04       19.44      8.37 o 
 -11   5   9       15.40       19.14      4.99 o 
 -10   5   9        5.72       11.59      4.58 o 
  -9   5   9       41.54       34.72      5.05 o 
  -8   5   9      188.72      192.38      8.84 o 
  -7   5   9       12.65        6.49      3.54 o 
  -6   5   9       36.99       46.24      3.95 o 
  -5   5   9        0.12       -1.98      1.98 o 
  -4   5   9       59.45       58.52      4.31 o 
  -3   5   9       15.29       17.77      2.60 o 
  -2   5   9      103.19      105.33      5.00 o 
  -1   5   9      121.74      133.19      6.11 o 
   0   5   9       34.55       29.42      3.83 o 
   1   5   9      224.90      241.37      7.85 o 
   2   5   9       67.14       69.85      5.11 o 
   3   5   9       88.22       85.02      6.52 o 
   4   5   9      271.80      294.53     11.38 o 
   5   5   9       27.53       29.26      6.90 o 
   6   5   9      106.77       90.67      7.83 o 
   7   5   9      166.44      183.11     10.54 o 
   8   5   9       50.40       46.46      7.45 o 
 -11   6   9       13.07       18.02      5.31 o 
 -10   6   9        5.75        9.33      4.70 o 
  -9   6   9        1.99        1.83      4.08 o 
  -8   6   9        3.96        0.87      3.27 o 
  -7   6   9      509.26      497.15     12.03 o 
  -6   6   9       58.81       56.95      3.80 o 
  -5   6   9      740.49      734.93     10.65 o 
  -4   6   9       26.48       34.95      2.90 o 
  -3   6   9       15.03       16.87      2.87 o 
  -2   6   9      214.82      217.98      6.85 o 
  -1   6   9      128.05      117.81      5.43 o 
   0   6   9       10.38       11.87      3.24 o 
   1   6   9      289.73      290.22      8.26 o 
   2   6   9        2.76        7.70      3.61 o 
   3   6   9        1.45       -3.86      3.86 o 
   4   6   9       22.26       12.13      5.39 o 
   5   6   9       78.74       86.45     14.08 o 
   6   6   9       32.93       29.33      6.70 o 
   7   6   9        5.58       13.40      5.81 o 
 -11   7   9        1.21       -2.20      7.33 o 
 -10   7   9        7.41        7.70      5.12 o 
  -9   7   9        0.01       -1.00      4.21 o 
  -8   7   9       55.28       46.42      4.76 o 
  -7   7   9       20.64       23.54      4.42 o 
  -6   7   9        0.21        1.98      2.81 o 
  -5   7   9      218.30      223.68      6.27 o 
  -4   7   9      330.48      359.20      7.67 o 
  -3   7   9        1.52        3.88      2.72 o 
  -2   7   9       69.66       71.97      4.68 o 
  -1   7   9      114.23      115.42      5.51 o 
   0   7   9      147.90      152.80      6.95 o 
   1   7   9       34.61       26.89      5.05 o 
   2   7   9     1150.53     1141.11     19.98 o 
   3   7   9      736.03      687.31     14.35 o 
   4   7   9       59.33       60.66      6.76 o 
   5   7   9        6.07        6.16      7.41 o 
   6   7   9       74.83       59.97      8.58 o 
   7   7   9        2.47        4.00      5.89 o 
 -11   8   9       42.64       56.25      7.03 o 
 -10   8   9       59.78       55.88      6.67 o 
  -9   8   9        9.74       12.66      6.04 o 
  -8   8   9       36.89       40.30      5.00 o 
  -7   8   9      112.76      113.28      6.60 o 
  -6   8   9      219.24      250.37      9.31 o 
  -5   8   9       25.28       21.89      3.46 o 
  -4   8   9        3.94        2.27      3.05 o 
  -3   8   9      142.78      157.19      6.17 o 
  -2   8   9       63.71       70.17      4.85 o 
  -1   8   9        3.68        3.80      3.93 o 
   0   8   9      714.73      742.26     15.37 o 
   1   8   9        9.82        5.86      3.48 o 
   2   8   9      129.09      132.96      7.40 o 
   3   8   9       46.75       34.43      6.54 o 
   4   8   9        1.31        1.80      4.73 o 
   5   8   9       31.82       33.94      7.03 o 
   6   8   9        1.35       -1.98      6.06 o 
   7   8   9       19.49       30.54      8.43 o 
 -10   9   9        7.82       13.78      6.51 o 
  -9   9   9        0.10       -4.39      4.92 o 
  -8   9   9        0.36       -2.50      3.92 o 
  -7   9   9       42.42       30.45      5.57 o 
  -6   9   9        9.36       10.16      4.41 o 
  -5   9   9      150.18      142.31      7.77 o 
  -4   9   9        0.08       -2.31      3.60 o 
  -3   9   9        7.73        7.86      3.76 o 
  -2   9   9       62.95       53.06      4.77 o 
  -1   9   9       33.58       30.78      7.59 o 
   0   9   9      138.28      133.56      7.04 o 
   1   9   9      381.64      381.54      9.51 o 
   2   9   9       60.71       66.48      5.69 o 
   3   9   9      142.01      145.40      7.95 o 
   4   9   9       30.90       35.18      5.76 o 
   5   9   9       22.33       37.86      9.71 o 
   6   9   9        4.62       -0.26      6.07 o 
   7   9   9       74.48       72.45      9.91 o 
 -10  10   9       69.50       84.03      8.41 o 
  -9  10   9       12.92        4.40      4.34 o 
  -8  10   9       47.40       37.80      5.44 o 
  -7  10   9       55.75       51.84      5.88 o 
  -6  10   9      223.40      222.35     11.26 o 
  -5  10   9      352.68      384.68     10.43 o 
  -4  10   9       68.76       69.74      5.48 o 
  -3  10   9        8.37       13.01      4.60 o 
  -2  10   9       45.32       47.78      4.86 o 
  -1  10   9       19.79       25.85      4.93 o 
   0  10   9       99.68      101.26      6.07 o 
   1  10   9       43.84       50.57      5.87 o 
   2  10   9        2.89        1.52      4.64 o 
   3  10   9      151.08      160.62      8.51 o 
   4  10   9        7.86        4.62     10.32 o 
   5  10   9        7.78        0.61      6.01 o 
   6  10   9       11.50       12.88     12.46 o 
 -10  11   9       31.47       38.88      7.26 o 
  -9  11   9       55.67       58.22      6.26 o 
  -8  11   9       28.07       26.52      5.31 o 
  -7  11   9       59.80       68.02      6.41 o 
  -6  11   9      108.46      102.31      7.34 o 
  -5  11   9       56.16       59.74      6.13 o 
  -4  11   9       60.53       76.01      5.71 o 
  -3  11   9       66.31       72.11      9.14 o 
  -2  11   9      507.49      491.15     11.61 o 
  -1  11   9     1322.77     1396.01     22.59 o 
   0  11   9      459.14      470.72     11.51 o 
   1  11   9      443.32      448.76     11.43 o 
   2  11   9      155.70      141.06      8.22 o 
   3  11   9       12.48       16.71      4.42 o 
   4  11   9       58.69       70.76      8.88 o 
   5  11   9       27.15       28.23     11.35 o 
   6  11   9       24.82       25.82      7.90 o 
  -9  12   9        7.59       12.74      6.81 o 
  -8  12   9        9.01        7.97      5.06 o 
  -7  12   9       50.11       62.58      6.59 o 
  -6  12   9      128.80      145.84      8.46 o 
  -5  12   9      109.24      127.66      8.07 o 
  -4  12   9        0.33       -2.13      4.84 o 
  -3  12   9      125.89      119.05      9.86 o 
  -2  12   9        0.68       -1.29      4.27 o 
  -1  12   9      126.23      132.15      9.67 o 
   0  12   9       54.87       63.70      5.94 o 
   1  12   9      163.21      159.51     11.22 o 
   2  12   9        4.74       -0.86      4.05 o 
   3  12   9       54.82       58.12      7.23 o 
   4  12   9        8.16       14.68      6.68 o 
   5  12   9       10.26       11.57      6.94 o 
  -9  13   9        2.32       -2.63     11.33 o 
  -8  13   9       21.55       21.91      5.60 o 
  -7  13   9       27.96       24.67      5.80 o 
  -6  13   9       25.15       32.93      6.12 o 
  -5  13   9       11.55       16.45      6.41 o 
  -4  13   9      121.22      124.86      9.74 o 
  -3  13   9       20.95       20.20      5.25 o 
  -2  13   9      149.16      152.83      8.09 o 
  -1  13   9      268.66      262.22      9.28 o 
   0  13   9       66.45       57.74      6.02 o 
   1  13   9        2.93        2.03      5.36 o 
   2  13   9        4.49       -2.35      4.17 o 
   3  13   9       56.83       60.67      6.99 o 
   4  13   9       65.47       87.47      9.60 o 
   5  13   9        1.91       -2.37      7.76 o 
  -8  14   9        0.00       13.62      5.51 o 
  -7  14   9       71.85       82.55      7.52 o 
  -6  14   9      104.74      117.06      8.40 o 
  -5  14   9      162.04      165.56      9.46 o 
  -4  14   9        3.28        4.65      7.21 o 
  -3  14   9       12.55       12.51      5.31 o 
  -2  14   9       33.45       36.87      5.98 o 
  -1  14   9        0.32        3.16      5.11 o 
   0  14   9       23.83        9.45      5.05 o 
   1  14   9        7.40        5.27      5.35 o 
   2  14   9        8.36        5.42      4.66 o 
   3  14   9        1.83       -0.98      5.47 o 
   4  14   9       21.22       18.84      8.51 o 
  -7  15   9        0.00        4.48      8.39 o 
  -6  15   9       94.31      104.60     12.50 o 
  -5  15   9       73.09       84.52      9.82 o 
  -4  15   9       11.81       10.45      7.31 o 
  -3  15   9       54.06       67.03      8.91 o 
  -2  15   9       81.48       87.18      7.30 o 
  -1  15   9        0.01        3.17      5.22 o 
   0  15   9        5.47        1.93      5.16 o 
   1  15   9        1.12       -3.67      5.55 o 
   2  15   9        0.11        2.10      5.70 o 
   3  15   9        0.67       -5.84      5.84 o 
  -6  16   9       12.25       16.32      7.41 o 
  -5  16   9        0.57        3.26      5.69 o 
  -4  16   9        2.89        7.36      7.07 o 
  -3  16   9       11.11        0.37      7.14 o 
  -2  16   9       13.49       17.03      5.97 o 
  -1  16   9       25.94       25.13      6.38 o 
   0  16   9        1.69       -6.07      6.07 o 
   1  16   9       12.29       13.32      6.45 o 
   2  16   9        0.28       -3.28      6.05 o 
  -5  17   9       29.88       23.01     14.00 o 
  -4  17   9       36.85       16.62      7.78 o 
  -3  17   9        3.73        4.57      6.91 o 
  -2  17   9       36.44       29.09      8.52 o 
  -1  17   9        9.38       15.81      6.42 o 
   0  17   9        7.96        0.96      7.05 o 
   1  17   9       24.82       20.77     11.22 o 
 -12   0  10      115.61      130.52     16.89 o 
 -10   0  10       17.62       19.32      7.62 o 
  -8   0  10       28.24       23.82      8.16 o 
  -6   0  10     1229.28     1219.72     21.10 o 
  -4   0  10      509.83      505.83     14.00 o 
  -2   0  10      145.64      151.44      8.29 o 
   0   0  10       19.35        4.76      6.35 o 
   2   0  10     1557.32     1514.03     40.90 o 
   4   0  10      111.46      114.87     17.25 o 
   6   0  10        0.00        8.55     12.46 o 
 -12   1  10        3.55        2.96      5.00 o 
 -11   1  10       12.57        9.37      4.19 o 
 -10   1  10       12.96       17.67      4.13 o 
  -9   1  10       46.70       40.99      5.26 o 
  -8   1  10       19.34       19.14      3.92 o 
  -7   1  10      565.65      542.80      8.02 o 
  -6   1  10        0.03       -2.69      2.69 o 
  -5   1  10        4.98        2.61      2.23 o 
  -4   1  10      495.18      522.10      8.45 o 
  -3   1  10      125.96      132.00      5.27 o 
  -2   1  10      241.23      225.08      7.69 o 
  -1   1  10      229.63      218.96      7.73 o 
   0   1  10      335.49      315.35     10.44 o 
   1   1  10      136.45      152.73      7.98 o 
   2   1  10        2.32        3.56      5.21 o 
   3   1  10      993.92     1004.90     21.79 o 
   4   1  10        8.72       -6.21      8.37 o 
   5   1  10       34.23       28.83      9.59 o 
   6   1  10       14.35        8.00      8.85 o 
   7   1  10       35.04       37.74     10.90 o 
 -12   2  10       13.63       -3.55      8.91 o 
 -11   2  10        7.62        7.07      5.62 o 
 -10   2  10        2.93       -2.58      4.01 o 
  -9   2  10       86.56       77.49      7.67 o 
  -8   2  10       74.11       71.58      6.01 o 
  -7   2  10      122.82      112.63      4.40 o 
  -6   2  10      245.06      231.45      6.27 o 
  -5   2  10     1824.96     1797.85     22.09 o 
  -4   2  10      200.71      204.59      5.57 o 
  -3   2  10        7.92       10.05      2.29 o 
  -2   2  10       23.69       16.64      3.89 o 
  -1   2  10        6.30        2.01      4.74 o 
   0   2  10      121.53      119.15      7.13 o 
   1   2  10      677.67      663.39     15.99 o 
   2   2  10       89.44       91.62      7.28 o 
   3   2  10      983.56     1016.44     21.91 o 
   4   2  10      173.08      168.34      8.84 o 
   5   2  10       51.95       51.19      6.68 o 
   6   2  10        4.48       -1.46      4.92 o 
   7   2  10      204.83      206.58     34.65 o 
 -11   3  10       14.53       32.58     13.90 o 
 -10   3  10        3.83        0.83      4.32 o 
  -9   3  10       14.24        7.01      4.28 o 
  -8   3  10       65.12       66.69      5.99 o 
  -7   3  10       43.85       37.92      3.21 o 
  -6   3  10      179.03      169.77      6.17 o 
  -5   3  10        0.78        1.18      2.45 o 
  -4   3  10        6.11       -1.09      2.37 o 
  -3   3  10        1.28        0.92      1.68 o 
  -2   3  10       55.01       60.15      4.83 o 
  -1   3  10      190.51      210.39      7.81 o 
   0   3  10      813.75      820.17     18.10 o 
   1   3  10      287.11      287.88     10.63 o 
   2   3  10       45.94       37.36      5.45 o 
   3   3  10      667.61      677.95     17.19 o 
   4   3  10        0.02        0.38      4.73 o 
   5   3  10       16.83        7.88      5.41 o 
   6   3  10       32.33       36.26      6.13 o 
   7   3  10       42.95       60.83     11.63 o 
 -11   4  10       40.56       42.36      5.90 o 
 -10   4  10       71.34       76.66      6.55 o 
  -9   4  10       12.09       19.47      4.87 o 
  -8   4  10       28.59       25.47      6.50 o 
  -7   4  10      156.23      145.42      4.93 o 
  -6   4  10      322.03      317.49      8.10 o 
  -5   4  10      242.29      227.00      5.97 o 
  -4   4  10       80.38       86.21      4.05 o 
  -3   4  10       37.12       36.05      3.01 o 
  -2   4  10        2.34        0.81      2.32 o 
  -1   4  10       21.19       18.65      5.96 o 
   0   4  10       85.80       97.78      6.83 o 
   1   4  10      496.36      488.26     18.68 o 
   2   4  10        3.90        2.32      3.33 o 
   3   4  10      809.45      804.37     15.76 o 
   4   4  10      107.00      115.63     10.62 o 
   5   4  10       14.29       11.14      5.51 o 
   6   4  10       12.41       13.00      5.48 o 
   7   4  10        7.25       16.96     15.11 o 
 -11   5  10       27.57       29.48     10.52 o 
 -10   5  10        5.37        9.39      4.79 o 
  -9   5  10        1.54        5.72      4.55 o 
  -8   5  10       50.76       54.81      4.70 o 
  -7   5  10      232.08      229.66      6.82 o 
  -6   5  10       94.40      108.72      5.22 o 
  -5   5  10       14.36       11.40      3.28 o 
  -4   5  10      221.26      234.48      6.24 o 
  -3   5  10        9.31        3.39      2.68 o 
  -2   5  10        4.75        5.00      2.65 o 
  -1   5  10      450.23      444.57     11.17 o 
   0   5  10        0.74        6.18      4.22 o 
   1   5  10       97.85      106.34      6.63 o 
   2   5  10        3.06       -3.70      3.70 o 
   3   5  10       47.89       46.60      5.00 o 
   4   5  10      461.27      453.68     14.40 o 
   5   5  10        1.09        3.22      5.14 o 
   6   5  10       27.52       60.35     18.20 o 
   7   5  10        0.68        2.29      8.90 o 
 -11   6  10       15.12        6.65      5.26 o 
 -10   6  10       43.45       31.12      5.81 o 
  -9   6  10        7.93        9.44      5.47 o 
  -8   6  10       11.97        8.41      3.68 o 
  -7   6  10       89.34       99.90      6.04 o 
  -6   6  10        8.04        9.73      4.19 o 
  -5   6  10      141.15      151.82      5.29 o 
  -4   6  10        1.27        0.84      2.70 o 
  -3   6  10       60.35       62.04      4.03 o 
  -2   6  10      234.03      231.97      7.55 o 
  -1   6  10      450.64      453.67     12.84 o 
   0   6  10      421.85      387.36      9.45 o 
   1   6  10        0.97       -3.01      3.22 o 
   2   6  10      130.63      150.10      6.60 o 
   3   6  10      339.31      304.66     10.25 o 
   4   6  10       81.04       83.39      8.70 o 
   5   6  10       62.13       58.95      6.69 o 
   6   6  10        0.36       -2.04     14.98 o 
   7   6  10        3.90        5.72      9.95 o 
 -11   7  10       52.91       43.66      6.63 o 
 -10   7  10        1.16        5.07      6.81 o 
  -9   7  10        0.40       -1.13      4.48 o 
  -8   7  10       13.68       12.73      4.01 o 
  -7   7  10      398.81      412.10     11.54 o 
  -6   7  10       22.90       26.56      4.49 o 
  -5   7  10      596.71      576.71     12.32 o 
  -4   7  10      123.00      134.61      4.92 o 
  -3   7  10        1.66       -2.85      2.85 o 
  -2   7  10       36.85       43.51      4.51 o 
  -1   7  10       23.94       19.60      4.45 o 
   0   7  10       50.19       44.31      4.45 o 
   1   7  10      181.60      180.54      7.35 o 
   2   7  10      138.66      127.62      6.44 o 
   3   7  10       42.58       49.98      5.62 o 
   4   7  10       52.42       65.86      6.94 o 
   5   7  10       13.95       27.88      6.59 o 
   6   7  10       17.10       22.39      9.99 o 
   7   7  10       42.83       65.18     12.64 o 
 -10   8  10       53.02       51.23      7.07 o 
  -9   8  10        3.20       -3.39      3.69 o 
  -8   8  10        0.75       -3.81      3.81 o 
  -7   8  10        0.17        2.75      4.01 o 
  -6   8  10      600.03      612.83     14.99 o 
  -5   8  10       58.79       43.15      4.73 o 
  -4   8  10      281.67      284.34      8.76 o 
  -3   8  10        7.10        1.75      3.03 o 
  -2   8  10       12.40        7.05      3.87 o 
  -1   8  10       21.64        5.88      4.33 o 
   0   8  10       45.05       46.62      5.43 o 
   1   8  10      108.37      100.03      5.98 o 
   2   8  10      339.57      340.77     10.00 o 
   3   8  10      166.77      188.68      8.77 o 
   4   8  10        6.96        7.04      5.13 o 
   5   8  10        2.41       -5.41      5.41 o 
   6   8  10       16.82       28.52     15.86 o 
 -10   9  10        6.97        8.83      5.85 o 
  -9   9  10       18.66       10.74      5.58 o 
  -8   9  10        0.03       -3.84      3.84 o 
  -7   9  10       32.09       39.86      5.36 o 
  -6   9  10      355.81      364.77     11.59 o 
  -5   9  10        1.79       -1.51      3.73 o 
  -4   9  10       70.77       64.34      6.22 o 
  -3   9  10        0.08       -3.96      3.96 o 
  -2   9  10      238.20      214.87      8.47 o 
  -1   9  10       56.89       64.32      6.14 o 
   0   9  10        9.52        9.78      4.67 o 
   1   9  10       76.03       87.81      6.32 o 
   2   9  10      347.28      347.03     10.50 o 
   3   9  10       63.24       49.09      5.91 o 
   4   9  10       37.59       38.47      9.89 o 
   5   9  10        0.55        0.52      6.14 o 
   6   9  10       29.22       46.13     16.89 o 
 -10  10  10        5.20       -0.02      5.78 o 
  -9  10  10       33.13       30.29      5.43 o 
  -8  10  10        0.27       -1.37      4.31 o 
  -7  10  10        0.00       -4.20      4.20 o 
  -6  10  10       19.57       28.24      5.34 o 
  -5  10  10       10.62       13.03      4.76 o 
  -4  10  10       53.48       55.76      5.19 o 
  -3  10  10        0.68       -4.89      4.89 o 
  -2  10  10        0.00        2.52      4.52 o 
  -1  10  10        7.45       12.52      4.93 o 
   0  10  10        4.66        4.29      4.73 o 
   1  10  10      492.26      502.85     11.55 o 
   2  10  10        0.43        1.97      4.90 o 
   3  10  10       79.71       92.59      8.22 o 
   4  10  10        0.11        0.09     10.30 o 
   5  10  10       38.91       62.97     18.59 o 
  -9  11  10        0.07       -3.16      4.53 o 
  -8  11  10        4.92       -0.05      4.74 o 
  -7  11  10       70.86       85.13      6.82 o 
  -6  11  10       92.13       89.66      7.17 o 
  -5  11  10       23.81       40.63      5.79 o 
  -4  11  10       39.18       50.25      5.38 o 
  -3  11  10      187.68      186.52      9.23 o 
  -2  11  10       14.55       12.33      4.98 o 
  -1  11  10       21.27       24.64      5.27 o 
   0  11  10       68.78       78.14      6.76 o 
   1  11  10      637.08      652.66     13.74 o 
   2  11  10        7.71       12.11      4.57 o 
   3  11  10       41.04       33.78      8.41 o 
   4  11  10       41.67       58.98     10.27 o 
   5  11  10        5.00       10.50     14.42 o 
  -9  12  10       11.08        4.73      4.79 o 
  -8  12  10        4.31        0.74      4.89 o 
  -7  12  10        0.45        3.68      4.86 o 
  -6  12  10        6.37       11.97      5.30 o 
  -5  12  10       73.48       79.28      7.11 o 
  -4  12  10       23.14       21.01      5.86 o 
  -3  12  10        2.63       -1.02      5.21 o 
  -2  12  10        5.64        1.38      5.25 o 
  -1  12  10       77.26       72.16      6.75 o 
   0  12  10      524.32      515.69     14.79 o 
   1  12  10       24.96       36.23      4.91 o 
   2  12  10       95.84      101.61      6.81 o 
   3  12  10       25.88       45.69      6.98 o 
   4  12  10       38.64       34.44      8.09 o 
  -8  13  10        2.66       -2.25      4.88 o 
  -7  13  10       62.92       57.53      9.52 o 
  -6  13  10       15.93        6.64      5.37 o 
  -5  13  10        2.95       11.20      6.05 o 
  -4  13  10       22.83        9.01      5.52 o 
  -3  13  10       54.51       46.05      6.85 o 
  -2  13  10       21.14       22.30      6.27 o 
  -1  13  10        2.11        8.97      5.89 o 
   0  13  10       42.75       41.24      5.83 o 
   1  13  10        2.59       -0.12      4.37 o 
   2  13  10       30.07       32.57      5.15 o 
   3  13  10      122.65      149.76     10.29 o 
   4  13  10        4.95       18.02     17.15 o 
  -7  14  10       38.93       37.67     11.01 o 
  -6  14  10        5.48        3.24      7.38 o 
  -5  14  10      299.31      329.80     12.73 o 
  -4  14  10        4.11        3.63      6.43 o 
  -3  14  10       15.13       11.26      6.12 o 
  -2  14  10        6.52       10.02      5.45 o 
  -1  14  10       14.70        9.31      5.39 o 
   0  14  10      114.81      117.64      7.54 o 
   1  14  10       66.75       60.05      6.25 o 
   2  14  10       24.21       23.08      5.65 o 
   3  14  10        0.28       -3.88      6.47 o 
  -6  15  10       11.22       10.28      6.01 o 
  -5  15  10        0.54        5.09      9.50 o 
  -4  15  10        1.80        8.08      7.07 o 
  -3  15  10       43.47       47.18      8.48 o 
  -2  15  10       14.51       13.68      5.86 o 
  -1  15  10        2.28        3.39      5.75 o 
   0  15  10      113.93      116.56      9.58 o 
   1  15  10       48.84       59.07      6.37 o 
   2  15  10       28.33       24.90      6.07 o 
  -5  16  10       18.45       20.47     15.67 o 
  -4  16  10       22.24       15.03      8.62 o 
  -3  16  10        9.68        5.08      7.91 o 
  -2  16  10       60.60       66.08      9.22 o 
  -1  16  10       90.13       89.93      8.17 o 
   0  16  10        4.61        6.10      7.10 o 
   1  16  10       95.33       93.73      7.90 o 
  -2  17  10        5.44       -2.93     15.39 o 
 -11   0  11       56.68       72.91      8.47 o 
  -9   0  11      145.62      128.45      9.56 o 
  -7   0  11       56.76       59.11      5.38 o 
  -5   0  11      889.10      797.78     26.36 o 
  -3   0  11      331.56      351.62     12.31 o 
  -1   0  11      160.91      172.17     11.85 o 
   1   0  11       26.43       39.90      8.84 o 
   3   0  11        0.32       -7.60     10.99 o 
   5   0  11        0.41      -11.79     11.79 o 
   7   0  11      111.27      137.32     20.80 o 
 -11   1  11       19.65       22.95      4.72 o 
 -10   1  11        0.03        4.08      4.27 o 
  -9   1  11        3.12       -3.56      3.56 o 
  -8   1  11       30.43       26.24      4.77 o 
  -7   1  11        1.77       -2.99      2.99 o 
  -6   1  11      771.45      734.24     19.25 o 
  -5   1  11       21.35       20.77      3.49 o 
  -4   1  11      169.52      172.01      5.23 o 
  -3   1  11        0.36        0.43      3.22 o 
  -2   1  11       13.03       15.19      3.69 o 
  -1   1  11       60.79       69.64      8.67 o 
   0   1  11      868.43      855.23     19.15 o 
   1   1  11        4.11        2.32      5.33 o 
   2   1  11     1817.51     1846.80     34.55 o 
   3   1  11       55.64       53.27      6.90 o 
   4   1  11      139.89      141.95     13.09 o 
   5   1  11        0.01       -8.30      8.41 o 
   6   1  11        5.49       11.19      9.71 o 
   7   1  11       17.92       24.44     10.85 o 
 -11   2  11       63.34       59.41      7.58 o 
 -10   2  11       49.32       53.12      6.03 o 
  -9   2  11        3.59       -3.82      5.65 o 
  -8   2  11       11.29        6.28      4.15 o 
  -7   2  11      257.56      232.03      7.04 o 
  -6   2  11       53.95       62.80      5.24 o 
  -5   2  11      248.25      242.54      6.37 o 
  -4   2  11        8.95        4.92      2.74 o 
  -3   2  11       17.19       11.37      4.09 o 
  -2   2  11       47.99       60.85      5.27 o 
  -1   2  11       89.22       94.80      6.81 o 
   0   2  11       45.65       58.71      6.89 o 
   1   2  11      450.04      486.90     14.14 o 
   2   2  11      578.98      587.55     16.05 o 
   3   2  11      506.32      554.56     15.67 o 
   4   2  11        7.36        3.67      8.30 o 
   5   2  11       40.35       39.93     10.34 o 
   6   2  11       47.76       57.84     12.87 o 
   7   2  11        6.17       15.01     10.71 o 
 -11   3  11       25.70       23.01      5.46 o 
 -10   3  11        4.01        4.55      4.59 o 
  -9   3  11       19.44       24.23      6.31 o 
  -8   3  11        8.89       13.27      3.51 o 
  -7   3  11        0.32       -3.81      3.81 o 
  -6   3  11       47.53       36.38      4.65 o 
  -5   3  11       68.69       67.33      4.33 o 
  -4   3  11      346.77      354.38      7.58 o 
  -3   3  11        1.03        0.22      3.38 o 
  -2   3  11      176.91      180.23      7.57 o 
  -1   3  11       86.27       89.71      6.80 o 
   0   3  11      247.06      235.32     10.09 o 
   1   3  11      860.36      867.30     19.82 o 
   2   3  11       19.19        9.30      6.98 o 
   3   3  11       22.12       17.35      6.06 o 
   4   3  11       73.53       80.06     11.87 o 
   5   3  11        6.30       -1.48      8.71 o 
   6   3  11        3.83       -4.71      8.79 o 
   7   3  11        5.86        7.09     12.54 o 
 -11   4  11        2.15       -4.23      4.93 o 
 -10   4  11       12.34       18.69      5.01 o 
  -9   4  11       18.45       15.66      5.27 o 
  -8   4  11        7.73        1.53      3.48 o 
  -7   4  11      197.29      174.82      6.42 o 
  -6   4  11       46.42       35.30      4.73 o 
  -5   4  11       67.25       64.29      4.58 o 
  -4   4  11       17.22       12.74      3.07 o 
  -3   4  11        8.34        6.41      2.67 o 
  -2   4  11       56.81       64.77      4.94 o 
  -1   4  11      272.05      231.74      9.72 o 
   0   4  11      298.26      261.65     10.54 o 
   1   4  11       61.24       58.28      7.61 o 
   2   4  11      102.55      115.14      9.10 o 
   3   4  11        8.99        7.11      6.79 o 
   4   4  11      104.96      112.18     16.96 o 
   5   4  11        4.26       -3.01      8.53 o 
   6   4  11        0.17       -5.05     11.58 o 
 -11   5  11        3.04       -0.23      4.70 o 
 -10   5  11       37.01       39.31      5.90 o 
  -9   5  11        7.37        4.33      5.30 o 
  -8   5  11        7.72        3.09      3.51 o 
  -7   5  11        4.34       -0.82      3.42 o 
  -6   5  11        1.27       -3.22      3.48 o 
  -5   5  11       56.27       49.17      5.00 o 
  -4   5  11      278.84      300.40      7.22 o 
  -3   5  11      449.25      439.89      9.40 o 
  -2   5  11      201.78      206.87      7.98 o 
  -1   5  11        1.93       -1.63      4.23 o 
   0   5  11      156.92      165.31      8.80 o 
   1   5  11      230.23      241.12     11.05 o 
   2   5  11      270.97      263.87     11.25 o 
   3   5  11      385.30      394.08     15.54 o 
   4   5  11       15.68       20.89     18.84 o 
   5   5  11       23.80       12.79     10.35 o 
   6   5  11       29.81       36.14     10.86 o 
 -11   6  11        0.34        2.70      6.52 o 
 -10   6  11        0.00       -1.75      6.06 o 
  -9   6  11        3.44       -0.54      6.06 o 
  -8   6  11       15.05       10.68      3.92 o 
  -7   6  11        3.07       -0.32      4.26 o 
  -6   6  11      179.88      169.14      7.68 o 
  -5   6  11      313.37      306.22      9.82 o 
  -4   6  11        1.26       -3.33      3.33 o 
  -3   6  11        2.25       -2.80      2.80 o 
  -2   6  11      104.26       89.54      4.89 o 
  -1   6  11       77.10       75.12      6.01 o 
   0   6  11        4.97       -4.24      4.41 o 
   1   6  11       91.56       94.81      6.95 o 
   2   6  11      412.38      417.92     12.11 o 
   3   6  11       17.27       13.01      8.61 o 
   4   6  11        0.03       10.71      8.99 o 
   5   6  11        0.19      -10.86     14.31 o 
   6   6  11        3.88        0.00      9.28 o 
 -10   7  11        0.46        2.00      5.08 o 
  -9   7  11       49.40       33.76      6.24 o 
  -8   7  11        0.00       -0.78      3.80 o 
  -7   7  11       50.49       53.83      8.54 o 
  -6   7  11        5.99       11.82      4.97 o 
  -5   7  11       66.52       63.37      5.59 o 
  -4   7  11       60.52       51.31      4.96 o 
  -3   7  11        0.92       -3.21      3.21 o 
  -2   7  11      208.86      195.18      8.25 o 
  -1   7  11        1.93        1.26      3.36 o 
   0   7  11      530.03      541.02     15.08 o 
   1   7  11       75.65       76.10      7.23 o 
   2   7  11      161.34      180.35      9.91 o 
   3   7  11       24.67       32.90      7.39 o 
   4   7  11       75.32       38.00     15.03 o 
   5   7  11        0.66        7.49      9.58 o 
   6   7  11       16.84       32.77     23.22 o 
 -10   8  11       42.71       58.06      9.78 o 
  -9   8  11        0.74       -1.65      3.82 o 
  -8   8  11       79.99       66.60      5.96 o 
  -7   8  11       31.73       41.72      6.27 o 
  -6   8  11        7.72       13.13      4.98 o 
  -5   8  11       42.73       42.28      6.91 o 
  -4   8  11      216.09      217.42      7.37 o 
  -3   8  11        1.66       -3.15      3.15 o 
  -2   8  11       59.92       52.20      5.64 o 
  -1   8  11       26.38       26.63      5.82 o 
   0   8  11      258.16      264.49      8.69 o 
   1   8  11      103.85      112.68      8.33 o 
   2   8  11      110.27      108.04      8.34 o 
   3   8  11        0.11       -6.12      7.82 o 
   4   8  11        9.53        5.41     13.95 o 
   5   8  11       17.59       26.82     15.70 o 
 -10   9  11        0.01       -6.64      7.73 o 
  -9   9  11        7.86        1.09      4.22 o 
  -8   9  11       21.02       13.02      4.82 o 
  -7   9  11        4.17        8.44      4.67 o 
  -6   9  11        1.71        1.30      4.83 o 
  -5   9  11       67.72       68.54      6.50 o 
  -4   9  11        3.82        7.51      4.08 o 
  -3   9  11       71.05       63.06      5.43 o 
  -2   9  11      102.50      111.78      7.91 o 
  -1   9  11      224.05      212.50      8.85 o 
   0   9  11       20.14       20.40      4.78 o 
   1   9  11       16.04       14.96      6.08 o 
   2   9  11        1.93       -6.11      6.11 o 
   3   9  11        0.00       -0.84      8.96 o 
   4   9  11       61.57       70.90     17.25 o 
   5   9  11       30.41       41.40     16.78 o 
  -9  10  11        0.58        1.71      4.46 o 
  -8  10  11       52.02       46.47      5.97 o 
  -7  10  11        0.88       -0.36      4.45 o 
  -6  10  11       11.57        0.56      4.66 o 
  -5  10  11      161.48      155.96     11.95 o 
  -4  10  11        5.25       -0.49      3.91 o 
  -3  10  11       46.27       51.40      6.55 o 
  -2  10  11        1.09       -3.69      4.52 o 
  -1  10  11      181.60      182.98      8.56 o 
   0  10  11      289.74      290.75      9.15 o 
   1  10  11       58.24       61.39      7.38 o 
   2  10  11       29.71       24.42      8.70 o 
   3  10  11      119.43      112.55     12.82 o 
   4  10  11       46.07       63.69     18.07 o 
   5  10  11       86.36       88.97     20.29 o 
  -9  11  11       43.75       51.05      7.36 o 
  -8  11  11        3.41       -1.93      5.74 o 
  -7  11  11       17.97       23.71      5.36 o 
  -6  11  11       10.81        7.24      5.09 o 
  -5  11  11        6.64        6.61      4.83 o 
  -4  11  11       14.98       22.71      6.73 o 
  -3  11  11       32.87       50.06      7.12 o 
  -2  11  11        0.13        6.77      5.42 o 
  -1  11  11       55.28       74.74      6.73 o 
   0  11  11       30.80       44.38      5.23 o 
   1  11  11        6.37        8.00      5.39 o 
   2  11  11       18.17       21.08      7.72 o 
   3  11  11       23.77       59.47     17.66 o 
   4  11  11        3.51       14.78     15.81 o 
  -8  12  11       21.39       26.20      6.38 o 
  -7  12  11       13.29        6.67      4.95 o 
  -6  12  11       28.19       28.93      6.84 o 
  -5  12  11        6.54        8.82      6.04 o 
  -4  12  11      341.57      383.67     13.06 o 
  -3  12  11       11.13       13.96      5.88 o 
  -2  12  11        1.22        3.09      5.54 o 
  -1  12  11        2.55        0.86      5.64 o 
   0  12  11        3.32       -2.44      5.22 o 
   1  12  11        3.25       -5.68      5.68 o 
   2  12  11       33.62       55.35     12.16 o 
   3  12  11        7.05        2.73     15.39 o 
  -7  13  11        0.04        6.73      5.13 o 
  -6  13  11       36.84       34.90      6.53 o 
  -5  13  11        0.40        3.22      6.24 o 
  -4  13  11        0.75       10.10      6.93 o 
  -3  13  11      120.52      117.17      8.99 o 
  -2  13  11        1.27       -5.42      5.42 o 
  -1  13  11        1.05        9.30      6.67 o 
   0  13  11       36.75       39.48      6.46 o 
   1  13  11        0.00        7.12      6.40 o 
   2  13  11      219.49      240.77     16.54 o 
   3  13  11        2.90        4.32     15.03 o 
  -7  14  11       56.82       47.04     12.76 o 
  -6  14  11       39.65       42.54      6.78 o 
  -5  14  11        0.11       -4.85      4.85 o 
  -4  14  11      117.70      114.78     12.79 o 
  -3  14  11        2.76       -3.74      6.77 o 
  -2  14  11        3.20       -0.99      6.00 o 
  -1  14  11       41.71       45.65      7.60 o 
   0  14  11       58.43       59.35      9.40 o 
   1  14  11        9.05        3.89      6.74 o 
   2  14  11        0.11       -1.03      7.44 o 
  -5  15  11        0.06        9.39      6.84 o 
  -4  15  11       35.13       34.77      7.91 o 
  -3  15  11      101.56       79.61     10.01 o 
  -2  15  11       35.87       31.22      7.42 o 
  -1  15  11        0.69       -2.83      6.41 o 
   0  15  11       37.23       38.17      9.21 o 
   1  15  11        0.20        1.67      7.74 o 
  -3  16  11       22.35       28.93      8.35 o 
  -2  16  11       15.67       11.28      7.88 o 
 -10   0  12       41.24       38.16      7.06 o 
  -8   0  12       13.54       10.95      6.00 o 
  -6   0  12      728.85      653.26     21.29 o 
  -4   0  12       93.34       79.62     11.60 o 
  -2   0  12       43.29       65.61     11.25 o 
   0   0  12     1165.89     1119.75     33.67 o 
   2   0  12      297.11      320.63     17.38 o 
   4   0  12      219.20      243.02     23.79 o 
   6   0  12      157.58      277.82     26.21 o 
 -11   1  12        6.78        5.63      4.94 o 
 -10   1  12        0.16       -3.01      4.36 o 
  -9   1  12        3.35       -0.90      4.69 o 
  -8   1  12       15.73       23.46      4.08 o 
  -7   1  12      257.13      240.65      7.44 o 
  -6   1  12       19.87       21.08      4.77 o 
  -5   1  12      202.86      193.08      7.59 o 
  -4   1  12       50.79       61.56      6.02 o 
  -3   1  12       36.10       24.68      4.29 o 
  -2   1  12        2.47        7.60     11.73 o 
  -1   1  12       10.77       11.32      5.25 o 
   0   1  12       52.05       61.63      6.85 o 
   1   1  12       59.82       58.46      6.95 o 
   2   1  12        0.67        7.21      5.73 o 
   3   1  12       78.82       40.01     10.51 o 
   4   1  12        4.72        0.19      9.26 o 
   5   1  12       47.95       43.99     22.60 o 
   6   1  12        1.70       11.19     14.36 o 
 -11   2  12        5.19       -2.33      4.77 o 
 -10   2  12        0.07       -4.82      6.54 o 
  -9   2  12       33.61       32.39      5.42 o 
  -8   2  12       82.73       79.45      5.38 o 
  -7   2  12       65.96       58.21      4.60 o 
  -6   2  12      172.86      168.26      7.46 o 
  -5   2  12      882.67      882.89     17.77 o 
  -4   2  12       39.80       30.62      4.93 o 
  -3   2  12      578.11      551.50     12.95 o 
  -2   2  12       40.99       44.17      6.35 o 
  -1   2  12       61.40       69.95      7.11 o 
   0   2  12        2.50        1.23      5.32 o 
   1   2  12      707.37      732.75     18.27 o 
   2   2  12       33.10       33.86      9.72 o 
   3   2  12       40.89       18.01      9.72 o 
   4   2  12        0.01       -5.02      9.08 o 
   5   2  12       15.81       10.26      9.87 o 
   6   2  12        4.02       -7.60      9.85 o 
 -11   3  12        0.35        3.88      5.01 o 
 -10   3  12       13.96        3.63      4.62 o 
  -9   3  12        8.80       17.02      4.83 o 
  -8   3  12       25.86       31.17      4.41 o 
  -7   3  12       71.93       59.91      4.60 o 
  -6   3  12       95.50       95.44      6.78 o 
  -5   3  12        0.12       -3.54      3.54 o 
  -4   3  12      232.71      212.83      6.60 o 
  -3   3  12        1.14        1.85      3.91 o 
  -2   3  12       16.53       14.16      5.25 o 
  -1   3  12      118.08      110.37      8.00 o 
   0   3  12        1.66        1.75      5.27 o 
   1   3  12       75.17       84.84      7.63 o 
   2   3  12       10.15        9.13      5.96 o 
   3   3  12       89.34       68.90     11.47 o 
   4   3  12       11.90        0.79      9.66 o 
   5   3  12        8.43       -8.01      9.37 o 
   6   3  12       46.31       56.95     12.34 o 
 -11   4  12        5.36       14.17      5.28 o 
 -10   4  12        2.39        2.66      4.77 o 
  -9   4  12        8.45        3.56      4.77 o 
  -8   4  12       11.23        4.06      3.90 o 
  -7   4  12        4.01       -1.00      3.77 o 
  -6   4  12       17.78       12.91      4.14 o 
  -5   4  12       18.85       16.27      4.17 o 
  -4   4  12      122.28      113.31      5.71 o 
  -3   4  12      180.97      167.01     10.38 o 
  -2   4  12      386.14      354.94     10.48 o 
  -1   4  12       85.96       80.27      7.07 o 
   0   4  12      296.41      291.61     11.35 o 
   1   4  12      239.95      233.80     10.76 o 
   2   4  12        5.01       -5.17      5.97 o 
   3   4  12        2.87        2.29      9.39 o 
   4   4  12        0.04       -8.96      8.96 o 
   5   4  12        0.56        6.86      9.88 o 
   6   4  12      119.67      142.59     15.24 o 
 -10   5  12       22.14       22.32      5.51 o 
  -9   5  12       13.41       14.45      5.11 o 
  -8   5  12        9.76        7.89      3.89 o 
  -7   5  12        1.14       -3.54      3.54 o 
  -6   5  12       47.24       33.79      5.18 o 
  -5   5  12       74.45       51.26      5.19 o 
  -4   5  12      566.75      577.67     12.41 o 
  -3   5  12      151.16      131.42      5.53 o 
  -2   5  12      196.98      201.34      8.46 o 
  -1   5  12        7.42        5.16      4.62 o 
   0   5  12       25.19       29.46      6.24 o 
   1   5  12        6.03        0.02      5.57 o 
   2   5  12      175.86      196.92     10.22 o 
   3   5  12        0.05        2.45     10.66 o 
   4   5  12       18.92       20.51     10.06 o 
   5   5  12        8.51       11.66     10.14 o 
 -10   6  12        5.86        8.17      5.15 o 
  -9   6  12       26.35       24.48      4.43 o 
  -8   6  12        0.08       -1.57      3.67 o 
  -7   6  12       62.25       69.73      5.72 o 
  -6   6  12        0.02       -3.76      3.82 o 
  -5   6  12       22.81       20.31      5.17 o 
  -4   6  12       20.17       17.07      3.92 o 
  -3   6  12       44.96       39.43      4.13 o 
  -2   6  12       21.85       23.49      4.99 o 
  -1   6  12       18.91        6.14      4.76 o 
   0   6  12        7.81        2.10      4.75 o 
   1   6  12        0.61       -3.63      4.84 o 
   2   6  12      353.91      353.16     11.66 o 
   3   6  12      269.96      313.46     20.65 o 
   4   6  12        3.66       20.95     13.72 o 
   5   6  12        9.81       17.76     19.33 o 
 -10   7  12        1.44        7.52      5.14 o 
  -9   7  12       17.26       21.74      7.69 o 
  -8   7  12        0.38       -3.65      3.65 o 
  -7   7  12       59.18       57.82      5.77 o 
  -6   7  12        0.51       -4.04      4.04 o 
  -5   7  12       55.68       50.50      5.95 o 
  -4   7  12       47.41       48.79      5.22 o 
  -3   7  12      443.74      435.82     10.88 o 
  -2   7  12        2.99        0.74      3.50 o 
  -1   7  12       23.36       23.27      5.19 o 
   0   7  12       10.42       -1.07      4.87 o 
   1   7  12        1.70       -1.70      4.96 o 
   2   7  12       17.55       15.99      9.76 o 
   3   7  12       46.85       52.64      8.80 o 
   4   7  12       15.51       33.05     20.26 o 
   5   7  12        0.74        6.84     12.31 o 
 -10   8  12       15.36       14.80      5.90 o 
  -9   8  12       56.73       58.90      5.73 o 
  -8   8  12        1.51       -1.24      4.15 o 
  -7   8  12        0.06       -3.94      3.94 o 
  -6   8  12       51.56       43.61      5.34 o 
  -5   8  12       96.15       88.19      6.71 o 
  -4   8  12       10.84        0.57      4.29 o 
  -3   8  12       75.09       68.35      5.48 o 
  -2   8  12       14.73        8.61      4.91 o 
  -1   8  12       92.73       86.12      6.83 o 
   0   8  12        4.53        1.22      6.44 o 
   1   8  12        0.87       -5.37      5.37 o 
   2   8  12        0.89       -2.60      6.54 o 
   3   8  12        3.90       -1.65      7.54 o 
   4   8  12        1.01        0.26     11.15 o 
   5   8  12        0.66       -1.00     10.72 o 
  -9   9  12        1.09        3.11      4.53 o 
  -8   9  12        2.05       -3.16      4.25 o 
  -7   9  12       12.91        8.81      7.38 o 
  -6   9  12        8.69        2.66      4.62 o 
  -5   9  12       24.15       28.09      5.35 o 
  -4   9  12        1.97        4.95      6.40 o 
  -3   9  12        7.62        6.92      3.93 o 
  -2   9  12      136.35      130.25      9.06 o 
  -1   9  12       16.98       19.67      5.93 o 
   0   9  12       72.63       62.81      8.78 o 
   1   9  12        2.98       -0.50      5.68 o 
   2   9  12       33.12       29.03      8.84 o 
   3   9  12      288.50      304.22     18.70 o 
   4   9  12       36.91       -1.65     15.29 o 
  -9  10  12        0.37       -1.88      4.32 o 
  -8  10  12        9.79        6.24      4.69 o 
  -7  10  12        4.37        5.79      5.45 o 
  -6  10  12      367.57      355.06     12.19 o 
  -5  10  12       50.35       51.47      6.83 o 
  -4  10  12      164.62      148.53      8.28 o 
  -3  10  12      240.55      232.00      8.99 o 
  -2  10  12      116.87      109.04      8.18 o 
  -1  10  12       76.53      115.86      8.67 o 
   0  10  12       29.39       29.05      6.77 o 
   1  10  12       89.12      102.07      9.44 o 
   2  10  12        5.35       -4.08      6.98 o 
   3  10  12       10.68        8.13     14.62 o 
   4  10  12       24.33       24.46     16.42 o 
  -8  11  12        2.49        5.56      4.74 o 
  -7  11  12       35.48       37.97      5.85 o 
  -6  11  12        4.32        2.56      4.96 o 
  -5  11  12       38.56       43.16      6.32 o 
  -4  11  12        5.23        5.56      5.06 o 
  -3  11  12        2.38        3.71      5.69 o 
  -2  11  12       11.11       16.73      6.04 o 
  -1  11  12      245.33      248.21     11.49 o 
   0  11  12        1.45        9.95      6.26 o 
   1  11  12       12.35       -3.16      8.07 o 
   2  11  12        0.91       -1.55      8.79 o 
   3  11  12        8.96       30.43     16.58 o 
  -8  12  12        0.11        0.05      8.45 o 
  -7  12  12       48.12       45.49      6.36 o 
  -6  12  12       83.04       76.60      7.39 o 
  -5  12  12      237.59      249.92     11.08 o 
  -4  12  12       26.75       25.88      5.95 o 
  -3  12  12      132.92      120.92      9.04 o 
  -2  12  12      171.79      171.75     10.14 o 
  -1  12  12        1.90        5.75      6.23 o 
   0  12  12       40.58       46.79      6.85 o 
   1  12  12        9.15        7.96      7.71 o 
   2  12  12        9.48        7.62      9.89 o 
  -7  13  12       16.98       23.50      7.03 o 
  -6  13  12        8.78        3.77      5.38 o 
  -5  13  12        1.55       -0.95      5.98 o 
  -4  13  12       91.22      103.72     10.72 o 
  -3  13  12       15.03       12.23      7.28 o 
  -2  13  12       22.30       20.68      6.85 o 
  -1  13  12       56.21       58.66      7.90 o 
   0  13  12       27.02       23.94      8.26 o 
   1  13  12       24.22       25.54      8.66 o 
   2  13  12      228.23      223.45     23.63 o 
  -6  14  12        0.00        2.24      9.56 o 
  -5  14  12       25.57       23.81      7.38 o 
  -4  14  12        5.74        9.64      5.77 o 
  -3  14  12       52.75       44.29      8.84 o 
  -2  14  12       69.69       51.75      9.20 o 
  -1  14  12        0.10        3.43      6.57 o 
   0  14  12       30.36       16.57      8.43 o 
  -4  15  12       62.72       43.20     16.99 o 
  -3  15  12       13.45        6.41      9.72 o 
  -2  15  12       94.97       95.09     12.85 o 
  -9   0  13        0.02        3.96      9.01 o 
  -7   0  13        9.98       10.06      6.39 o 
  -5   0  13      156.52      148.08     16.94 o 
  -3   0  13       20.74       12.04      7.83 o 
  -1   0  13     1058.08     1062.50     32.87 o 
   1   0  13       37.01       26.44      9.21 o 
   3   0  13        2.65        0.26     13.95 o 
   5   0  13        1.03        1.44     14.31 o 
 -10   1  13        0.66        3.56      4.83 o 
  -9   1  13       29.09       40.72      5.90 o 
  -8   1  13       31.29       27.38      4.82 o 
  -7   1  13      121.45      117.38      5.75 o 
  -6   1  13      403.00      371.07     11.47 o 
  -5   1  13       73.48       59.32      9.26 o 
  -4   1  13       95.48       73.64      9.72 o 
  -3   1  13       19.89       17.36      5.63 o 
  -2   1  13       64.66       56.42      9.73 o 
  -1   1  13      120.57      122.27      8.39 o 
   0   1  13        5.47       -1.56      5.48 o 
   1   1  13       53.76       72.13      7.68 o 
   2   1  13        4.24        5.40      5.97 o 
   3   1  13       35.28       35.86     11.14 o 
   4   1  13       95.60      122.87     17.58 o 
   5   1  13       13.57       14.15     11.01 o 
 -10   2  13        4.87        6.96      5.00 o 
  -9   2  13        7.88       13.04      5.18 o 
  -8   2  13       42.82       40.81      4.24 o 
  -7   2  13       19.01       11.46      3.82 o 
  -6   2  13       69.66       54.91      7.04 o 
  -5   2  13      109.00      139.32     10.55 o 
  -4   2  13      171.76      144.20      9.42 o 
  -3   2  13        0.07       -4.50      4.90 o 
  -2   2  13        0.18        0.72      5.00 o 
  -1   2  13       60.36       65.79      7.12 o 
   0   2  13      274.02      280.97     13.29 o 
   1   2  13       44.19       45.64      9.13 o 
   2   2  13      105.49      105.09     12.67 o 
   3   2  13       17.29       20.56     10.62 o 
   4   2  13        0.42        5.07     10.12 o 
   5   2  13        4.95       10.75     10.70 o 
 -10   3  13       38.16       55.59      6.52 o 
  -9   3  13       16.57       18.06      6.67 o 
  -8   3  13        1.79        0.15      3.99 o 
  -7   3  13       54.04       51.99      4.72 o 
  -6   3  13       93.73       83.38      7.77 o 
  -5   3  13        3.95       14.60      6.00 o 
  -4   3  13       18.89       18.35      6.08 o 
  -3   3  13       16.42        9.31      4.66 o 
  -2   3  13      204.52      194.32      9.58 o 
  -1   3  13       23.00       16.65      5.88 o 
   0   3  13      119.33      133.34      8.76 o 
   1   3  13      135.58      155.84      9.54 o 
   2   3  13       22.75       27.85      6.88 o 
   3   3  13      109.67      112.85     13.32 o 
   4   3  13        0.51       -9.95     10.53 o 
   5   3  13       20.55       28.61     10.97 o 
 -10   4  13        0.86        1.50      4.81 o 
  -9   4  13        2.88        9.67      5.12 o 
  -8   4  13       13.16        5.79      3.57 o 
  -7   4  13        4.71        5.95      4.09 o 
  -6   4  13        9.91        9.36      5.75 o 
  -5   4  13      162.41      153.46      9.76 o 
  -4   4  13       16.14       11.69      8.30 o 
  -3   4  13        0.10       -3.12      4.31 o 
  -2   4  13        1.12       -1.53      4.48 o 
  -1   4  13       61.88       58.20      6.93 o 
   0   4  13        8.76       11.63      5.99 o 
   1   4  13      104.77      122.40      8.86 o 
   2   4  13       55.10       60.99      8.97 o 
   3   4  13        0.32       -0.15      9.37 o 
   4   4  13        9.59       10.66     10.05 o 
   5   4  13       21.13       10.45     10.37 o 
 -10   5  13       16.05       13.73      5.59 o 
  -9   5  13       12.21       12.51      4.22 o 
  -8   5  13        1.22       -3.55      3.55 o 
  -7   5  13       10.24        3.82      4.28 o 
  -6   5  13       54.19       53.07      7.25 o 
  -5   5  13        7.35        6.51      5.61 o 
  -4   5  13       33.29       33.13      6.48 o 
  -3   5  13        0.43       -4.67      4.67 o 
  -2   5  13       79.34       68.41      6.22 o 
  -1   5  13       64.24       69.13      6.41 o 
   0   5  13        1.01       -0.41      4.77 o 
   1   5  13      125.94      133.43      9.27 o 
   2   5  13        3.38        3.99      7.31 o 
   3   5  13        5.93       12.20      9.98 o 
   4   5  13       35.64       16.86     10.24 o 
   5   5  13        0.10        1.80     15.29 o 
 -10   6  13        4.79       -0.13      5.10 o 
  -9   6  13       10.46        7.82      4.30 o 
  -8   6  13        3.27        2.08      3.53 o 
  -7   6  13        4.22        1.16      3.91 o 
  -6   6  13        0.41        3.84      4.09 o 
  -5   6  13       66.57       75.61      8.12 o 
  -4   6  13       93.72       92.18      8.51 o 
  -3   6  13        1.30        3.94      5.13 o 
  -2   6  13       85.32       68.92      6.41 o 
  -1   6  13       64.71       60.37      6.33 o 
   0   6  13       25.56       17.50      5.49 o 
   1   6  13       17.77       13.67      5.79 o 
   2   6  13        3.29        6.37      6.42 o 
   3   6  13        1.38       -4.48      7.33 o 
   4   6  13       15.38       13.28     11.10 o 
  -9   7  13        0.04       -2.86      3.99 o 
  -8   7  13       10.33       11.83      4.49 o 
  -7   7  13       48.66       47.61      5.53 o 
  -6   7  13       34.70       29.16      5.18 o 
  -5   7  13        6.83        0.35      5.96 o 
  -4   7  13        3.16        5.14      6.92 o 
  -3   7  13        0.17       -4.85      4.85 o 
  -2   7  13       39.06       41.30      5.80 o 
  -1   7  13       20.03       12.20      5.24 o 
   0   7  13       98.07       96.37      7.52 o 
   1   7  13       91.36       86.22      9.85 o 
   2   7  13       32.73       40.79      7.25 o 
   3   7  13       19.96       24.73      8.13 o 
   4   7  13        4.55       12.60     14.65 o 
  -9   8  13       11.58        6.42      4.58 o 
  -8   8  13       11.93        7.00      4.63 o 
  -7   8  13        0.32        0.01      4.30 o 
  -6   8  13        0.47        1.29      4.25 o 
  -5   8  13       11.67       17.82      7.68 o 
  -4   8  13        2.22       -0.31      6.12 o 
  -3   8  13        7.09        7.54      5.49 o 
  -2   8  13        0.11       -4.68      5.45 o 
  -1   8  13        0.03       -3.51      4.98 o 
   0   8  13      107.72      108.09      7.90 o 
   1   8  13        8.25        6.37      5.91 o 
   2   8  13       32.13       21.74      8.55 o 
   3   8  13       30.25       30.24     11.08 o 
   4   8  13       26.65       31.59     12.13 o 
  -9   9  13        2.00        1.10      5.85 o 
  -8   9  13        2.16       -5.06      5.46 o 
  -7   9  13        0.75       -3.33      4.35 o 
  -6   9  13       55.78       59.83      6.27 o 
  -5   9  13       60.37       72.17      8.42 o 
  -4   9  13       13.80       17.76      6.78 o 
  -3   9  13       33.77       30.18      7.43 o 
  -2   9  13        2.72       12.49      5.88 o 
  -1   9  13        7.95       17.97      5.65 o 
   0   9  13        2.78       -4.73      5.40 o 
   1   9  13      116.93      120.56      9.45 o 
   2   9  13       35.62       46.84      9.29 o 
   3   9  13        0.26        2.36     10.48 o 
  -8  10  13        0.42       -2.52      4.65 o 
  -7  10  13       37.70       35.97      5.70 o 
  -6  10  13        4.70       10.77      5.17 o 
  -5  10  13       99.19      100.31      9.60 o 
  -4  10  13      139.99      150.12     12.68 o 
  -3  10  13       62.67       66.66      8.81 o 
  -2  10  13        9.18       11.50      6.71 o 
  -1  10  13      195.97      215.89     13.00 o 
   0  10  13        0.16        5.39      8.51 o 
   1  10  13      283.71      315.40     15.77 o 
   2  10  13       20.51       33.93     10.85 o 
   3  10  13        0.15      -10.35     14.93 o 
  -7  11  13        0.00       -4.51      4.51 o 
  -6  11  13        1.64       -4.14      4.96 o 
  -5  11  13        7.25       -2.44      6.79 o 
  -4  11  13      157.63      170.45     17.98 o 
  -3  11  13        5.04        8.56      5.98 o 
  -2  11  13      101.07      118.68     14.17 o 
  -1  11  13        1.01        6.57      7.23 o 
   0  11  13       36.25       27.91     10.30 o 
   1  11  13        7.30        8.86      8.56 o 
   2  11  13        7.22       10.51     20.21 o 
  -7  12  13       36.34       31.69      7.07 o 
  -6  12  13        1.69        1.82      6.08 o 
  -5  12  13        9.73        3.66      7.18 o 
  -4  12  13       65.65       85.36     11.49 o 
  -3  12  13       18.68       21.88      8.14 o 
  -2  12  13        4.16       12.23      6.48 o 
  -1  12  13       26.01       24.42      8.20 o 
   0  12  13       30.20       20.83     10.21 o 
   1  12  13        0.14        4.33     13.58 o 
  -5  13  13        0.70        7.16      9.20 o 
  -4  13  13       74.11       73.48      9.84 o 
  -3  13  13       37.24       36.37     10.22 o 
  -2  13  13      318.91      353.64     14.36 o 
  -1  13  13        2.84        0.02      6.72 o 
   0  13  13        0.98       10.82      9.64 o 
  -3  14  13        6.82       11.53     13.98 o 
  -2  14  13        0.08      -13.64     13.64 o 
 -10   0  14        0.13        2.16      9.01 o 
  -8   0  14      352.98      368.98     15.58 o 
  -6   0  14       63.02       73.24     10.55 o 
  -4   0  14        0.49       -2.32      9.73 o 
  -2   0  14       91.77       96.90     11.23 o 
   0   0  14      289.59      314.99     17.93 o 
   2   0  14      172.16      196.22     23.07 o 
   4   0  14        7.61        7.36     14.93 o 
 -10   1  14       14.23       30.91      7.79 o 
  -9   1  14       16.17       16.00     12.69 o 
  -8   1  14       44.23       70.12      7.40 o 
  -7   1  14        2.45        6.18      4.63 o 
  -6   1  14       58.36       47.63      7.78 o 
  -5   1  14        1.06       -0.88      5.76 o 
  -4   1  14        1.75        6.87      7.37 o 
  -3   1  14        7.13       -0.41      6.03 o 
  -2   1  14      117.03      133.80      8.62 o 
  -1   1  14      269.28      284.04     11.89 o 
   0   1  14       52.75       60.00      7.59 o 
   1   1  14      154.86      167.08     10.36 o 
   2   1  14       13.06       11.89     25.41 o 
   3   1  14        0.00       -1.84      9.88 o 
   4   1  14       62.14       68.78     13.00 o 
 -10   2  14        0.79       -4.87      6.50 o 
  -9   2  14        4.70       17.08      7.37 o 
  -8   2  14       59.76       45.90      5.57 o 
  -7   2  14       12.38        2.53      4.55 o 
  -6   2  14       72.20       66.10      7.74 o 
  -5   2  14       52.50       71.79     11.87 o 
  -4   2  14       28.06       10.63      6.15 o 
  -3   2  14        9.72        8.42      6.27 o 
  -2   2  14      164.70      180.25      9.69 o 
  -1   2  14       37.56       46.35      6.95 o 
   0   2  14        5.24        5.93      7.26 o 
   1   2  14      135.12      158.21     11.56 o 
   2   2  14       14.07       -5.02     19.02 o 
   3   2  14        0.01       -7.36      9.61 o 
   4   2  14        2.84        0.78     10.69 o 
 -10   3  14       24.81       42.47     14.55 o 
  -9   3  14       93.90      103.38     10.63 o 
  -8   3  14       14.28        8.92      4.64 o 
  -7   3  14       14.70       10.55      5.82 o 
  -6   3  14       10.93       16.43      6.22 o 
  -5   3  14        0.00        4.10      6.14 o 
  -4   3  14        5.42       -0.18      5.74 o 
  -3   3  14       13.35       10.92      5.33 o 
  -2   3  14        3.05       -5.24      5.24 o 
  -1   3  14       14.51       26.30      6.57 o 
   0   3  14      196.74      215.87     10.91 o 
   1   3  14       43.16       51.56      9.07 o 
   2   3  14       55.45       48.64     15.16 o 
   3   3  14        1.07        2.72     10.21 o 
   4   3  14      121.35      130.20     15.29 o 
 -10   4  14       13.61       23.25      7.89 o 
  -9   4  14       34.79       41.84      6.02 o 
  -8   4  14       16.59        3.66      4.54 o 
  -7   4  14       15.23        6.06      5.56 o 
  -6   4  14        4.33        7.03      5.93 o 
  -5   4  14       37.60       49.68      9.03 o 
  -4   4  14       95.05      100.77      8.79 o 
  -3   4  14       21.80       13.31      6.50 o 
  -2   4  14       13.33        4.40      4.89 o 
  -1   4  14       54.16       50.22      7.68 o 
   0   4  14      121.92      120.17      8.98 o 
   1   4  14      259.01      262.86     12.32 o 
   2   4  14       22.01       30.48     13.23 o 
   3   4  14       35.55       34.45     11.53 o 
   4   4  14        0.18        8.27     10.79 o 
  -9   5  14        4.71        1.66      5.25 o 
  -8   5  14        4.56        4.76      4.70 o 
  -7   5  14        0.12       -5.57      5.57 o 
  -6   5  14       53.51       35.10      7.07 o 
  -5   5  14       21.66       15.98      6.49 o 
  -4   5  14        3.56       -3.41      5.69 o 
  -3   5  14       22.61       24.37      6.83 o 
  -2   5  14       72.38       60.54      6.51 o 
  -1   5  14       31.94       20.78      5.69 o 
   0   5  14        2.37       -5.04      5.04 o 
   1   5  14        5.10        3.77      6.51 o 
   2   5  14       94.52       98.95     13.68 o 
   3   5  14       17.92       35.81     11.52 o 
  -9   6  14        0.13       -5.05      5.05 o 
  -8   6  14        5.21        3.62      4.68 o 
  -7   6  14        5.82        6.97      9.11 o 
  -6   6  14        8.50        5.61      6.26 o 
  -5   6  14        3.15        0.64      5.98 o 
  -4   6  14        0.29        2.37      6.84 o 
  -3   6  14       10.24       -3.56      6.00 o 
  -2   6  14       12.23       11.85      5.92 o 
  -1   6  14        3.88       -4.90      4.90 o 
   0   6  14       74.97       96.40      9.69 o 
   1   6  14      363.85      370.21     12.65 o 
   2   6  14       18.75       17.54      8.41 o 
   3   6  14       19.02       18.61     11.07 o 
  -9   7  14       30.76       27.00      6.25 o 
  -8   7  14        0.26       -5.36      5.36 o 
  -7   7  14       24.65       21.64      6.61 o 
  -6   7  14       48.15       43.86      7.67 o 
  -5   7  14       55.08       46.97     11.07 o 
  -4   7  14       28.38       32.76     12.39 o 
  -3   7  14       38.56       33.67      7.36 o 
  -2   7  14       14.66       12.10      5.92 o 
  -1   7  14       26.52       36.38      6.10 o 
   0   7  14       77.18       67.87      7.36 o 
   1   7  14        4.78       -3.03      6.76 o 
   2   7  14       11.52       18.21      8.19 o 
   3   7  14       44.06       72.49     13.34 o 
  -8   8  14       47.60       61.05      7.70 o 
  -7   8  14        0.16        2.81      5.80 o 
  -6   8  14        9.31        6.70      6.43 o 
  -5   8  14       49.70       47.21      7.88 o 
  -4   8  14        0.52       -5.81      5.81 o 
  -3   8  14       50.93       32.12      7.71 o 
  -2   8  14        0.09        3.20      5.81 o 
  -1   8  14      125.29      119.12      9.37 o 
   0   8  14        1.20       -5.43      5.43 o 
   1   8  14        0.10       -6.69      6.69 o 
   2   8  14        0.51       -5.41     15.97 o 
  -8   9  14        0.67       -2.37      5.78 o 
  -7   9  14        1.45        1.64      5.85 o 
  -6   9  14        4.57        3.34      6.55 o 
  -5   9  14        4.55        5.63      6.78 o 
  -4   9  14        6.12        2.20      6.58 o 
  -3   9  14        1.21       -4.55      6.19 o 
  -2   9  14        1.71        0.40      8.14 o 
  -1   9  14       64.53       81.74      8.52 o 
   0   9  14       78.19       69.25      7.38 o 
   1   9  14       42.92       29.13      7.81 o 
   2   9  14        0.00       12.10      8.48 o 
  -7  10  14        6.70        3.28      6.00 o 
  -6  10  14        0.02        2.93      6.83 o 
  -5  10  14       16.16       17.48      7.28 o 
  -4  10  14      132.67      120.65     10.97 o 
  -3  10  14       76.26       81.58      9.77 o 
  -2  10  14       17.67       16.82      7.61 o 
  -1  10  14       31.24       24.22      7.35 o 
   0  10  14       28.23       35.19      9.17 o 
   1  10  14        8.60       11.38      7.19 o 
  -6  11  14        1.40       -8.69     14.03 o 
  -5  11  14       40.17       36.99      8.02 o 
  -4  11  14        5.76       16.54      7.27 o 
  -3  11  14        1.26        3.83      7.27 o 
  -2  11  14       80.32       84.75     10.39 o 
  -1  11  14       98.34      107.57     10.16 o 
   0  11  14        0.69        6.89      8.38 o 
  -5  12  14        5.11       11.74     10.25 o 
  -4  12  14        1.30       -1.13      9.85 o 
  -3  12  14        2.20        3.95      7.40 o 
  -2  12  14       13.85       23.16      9.22 o 
  -1  12  14       15.68        0.55     10.62 o 
  -9   0  15      133.81      150.81     17.71 o 
  -7   0  15        0.05        1.08      6.64 o 
  -5   0  15        4.60        3.96     10.71 o 
  -3   0  15       10.05        3.50     10.81 o 
  -1   0  15      201.43      201.61     15.29 o 
   1   0  15       44.14       55.25     11.82 o 
   3   0  15        3.69        8.34     17.15 o 
  -9   1  15        0.16        4.32      7.40 o 
  -8   1  15      126.87      102.15      7.09 o 
  -7   1  15        1.90       10.60      5.08 o 
  -6   1  15       17.47       22.92      5.66 o 
  -5   1  15        0.05       -0.30      5.97 o 
  -4   1  15       60.14       50.52      9.99 o 
  -3   1  15        0.03        9.16      9.01 o 
  -2   1  15       69.87       68.85      7.77 o 
  -1   1  15       13.96       21.00      6.45 o 
   0   1  15      308.59      316.12     16.33 o 
   1   1  15        9.37        4.33      6.85 o 
   2   1  15        5.44       18.52     11.28 o 
   3   1  15        0.10       -8.81     11.30 o 
  -9   2  15      177.13      152.80      9.43 o 
  -8   2  15       43.57       38.64      5.75 o 
  -7   2  15        1.00       -0.60      4.75 o 
  -6   2  15        2.90        1.11      5.98 o 
  -5   2  15        7.22        2.36      6.14 o 
  -4   2  15        1.78       -0.55      5.70 o 
  -3   2  15        7.26       24.73      8.71 o 
  -2   2  15       29.39       27.57      7.61 o 
  -1   2  15       38.60       47.16      7.34 o 
   0   2  15        1.66        2.46      6.42 o 
   1   2  15       82.54       87.80      9.07 o 
   2   2  15        1.51      -10.02     10.02 o 
   3   2  15        8.91       11.67     11.49 o 
  -9   3  15       19.86       15.07      6.07 o 
  -8   3  15        7.44        6.50      5.10 o 
  -7   3  15        5.38        5.86      5.00 o 
  -6   3  15       17.07       10.02      8.22 o 
  -5   3  15        0.70        2.81      6.10 o 
  -4   3  15       69.35       66.28      8.18 o 
  -3   3  15        9.03        3.98      6.17 o 
  -2   3  15        4.84        4.30      6.89 o 
  -1   3  15       35.32       34.43      7.14 o 
   0   3  15        1.97       -2.59      6.34 o 
   1   3  15       68.72       49.47      9.40 o 
   2   3  15        0.80       -1.39     10.55 o 
   3   3  15       37.29       45.51     12.81 o 
  -9   4  15       12.82       22.79      6.29 o 
  -8   4  15        7.85        3.03      4.87 o 
  -7   4  15        0.00        0.48      5.98 o 
  -6   4  15       13.30       17.70      6.73 o 
  -5   4  15       63.50       68.38      8.27 o 
  -4   4  15        5.03        5.25      6.23 o 
  -3   4  15        0.48       -5.62      6.20 o 
  -2   4  15        7.56        2.81      6.24 o 
  -1   4  15       37.47       37.41      7.27 o 
   0   4  15       17.79       17.94      6.92 o 
   1   4  15       66.10       64.14     17.60 o 
   2   4  15        8.14       13.17     11.18 o 
  -9   5  15       63.43       68.73     12.69 o 
  -8   5  15       25.02       18.89      5.40 o 
  -7   5  15       17.31       21.28      6.53 o 
  -6   5  15        6.36        4.25      6.16 o 
  -5   5  15        7.61       -3.19      6.31 o 
  -4   5  15      147.55      138.99     10.62 o 
  -3   5  15       12.66       11.34      7.39 o 
  -2   5  15       53.63       48.11      7.08 o 
  -1   5  15       31.08       35.92      6.37 o 
   0   5  15        0.00       -3.06      5.57 o 
   1   5  15       51.67       60.20      8.25 o 
   2   5  15        5.34        5.22     10.47 o 
  -8   6  15       17.53       13.86      5.26 o 
  -7   6  15        6.46        2.06      5.78 o 
  -6   6  15       44.38       35.08      7.43 o 
  -5   6  15        0.01        2.29      6.26 o 
  -4   6  15        3.52        5.60      6.65 o 
  -3   6  15       20.06       16.40      7.19 o 
  -2   6  15        1.36       -1.72      6.73 o 
  -1   6  15       24.00       19.22      6.93 o 
   0   6  15      122.54      127.36      8.88 o 
   1   6  15        5.11        9.01      7.07 o 
   2   6  15        2.08       -5.23      7.82 o 
  -8   7  15        9.55        7.12      6.05 o 
  -7   7  15        2.94       -1.25      5.61 o 
  -6   7  15        1.32       -4.48      6.49 o 
  -5   7  15        0.04       -6.00      6.00 o 
  -4   7  15       57.21       55.23      8.49 o 
  -3   7  15        7.12        2.34      6.85 o 
  -2   7  15        5.87       -1.04      6.80 o 
  -1   7  15       24.92       25.71      7.04 o 
   0   7  15       20.72       12.14      6.29 o 
   1   7  15       69.33       63.62     10.11 o 
  -7   8  15        0.28        1.49      6.08 o 
  -6   8  15        1.03       -2.27      6.36 o 
  -5   8  15       53.00       62.57     10.52 o 
  -4   8  15        0.01       -6.45      6.45 o 
  -3   8  15        0.90       -3.36      6.84 o 
  -2   8  15       27.17       18.32      8.66 o 
  -1   8  15        4.50        3.57      6.62 o 
   0   8  15       12.57        0.02      7.98 o 
   1   8  15        7.65       -5.70      8.24 o 
  -7   9  15       26.94       35.40     12.56 o 
  -6   9  15       20.43       15.32      9.42 o 
  -5   9  15       19.61       22.99      7.42 o 
  -4   9  15       32.89       28.20      9.01 o 
  -3   9  15        1.29        5.12     11.36 o 
  -2   9  15        0.94        0.84      7.64 o 
  -1   9  15       82.25       98.96     10.90 o 
   0   9  15        0.62        0.82      7.97 o 
  -6  10  15        6.53       19.65     19.46 o 
  -5  10  15       40.61       54.07     11.61 o 
  -4  10  15        0.31       15.33      7.60 o 
  -3  10  15       12.26       14.35      7.67 o 
  -2  10  15      136.26      140.48     12.77 o 
  -1  10  15       18.64       18.02      8.40 o 
  -4  11  15        2.17        1.95      9.85 o 
  -3  11  15       36.20       38.93     11.91 o 
  -8   0  16      333.87      335.88     16.34 o 
  -6   0  16        5.43        3.74      7.44 o 
  -4   0  16        1.06       13.95     12.00 o 
  -2   0  16        0.05        4.69     12.46 o 
   0   0  16       38.14       33.58     11.07 o 
  -8   1  16       23.44       24.78      5.51 o 
  -7   1  16       25.75       26.13      6.90 o 
  -6   1  16        3.52        9.07      5.30 o 
  -5   1  16        8.08        5.93      6.41 o 
  -4   1  16        0.16       -0.51      8.05 o 
  -3   1  16       21.43       25.13      9.58 o 
  -2   1  16       14.68       18.08      9.83 o 
  -1   1  16       54.40       79.79      9.91 o 
   0   1  16       46.79       51.54      8.27 o 
   1   1  16       15.08       20.46     11.70 o 
  -8   2  16       92.86       84.54      6.91 o 
  -7   2  16       19.59       25.39      5.83 o 
  -6   2  16        3.62        2.33      6.28 o 
  -5   2  16       52.94       57.95      8.35 o 
  -4   2  16       13.75       12.54      6.67 o 
  -3   2  16       32.38       32.38     12.02 o 
  -2   2  16        5.64       21.74     12.23 o 
  -1   2  16       58.12       68.44      9.67 o 
   0   2  16        0.10        6.69      7.07 o 
   1   2  16       27.44        2.91     10.99 o 
  -8   3  16        8.15        0.13      4.97 o 
  -7   3  16       24.53       23.42      6.35 o 
  -6   3  16        2.07       -0.58      5.89 o 
  -5   3  16        6.32        6.31      6.53 o 
  -4   3  16        0.30        4.53      6.64 o 
  -3   3  16        0.01        3.32      6.95 o 
  -2   3  16        0.26       -3.38      8.83 o 
  -1   3  16        0.38        1.81      7.47 o 
   0   3  16       47.74       34.63      8.22 o 
   1   3  16        1.01       12.72     11.13 o 
  -8   4  16       21.88       16.97      7.96 o 
  -7   4  16       71.93       78.70      8.66 o 
  -6   4  16        2.18       -4.16      5.56 o 
  -5   4  16       17.05       13.89      7.16 o 
  -4   4  16       35.74       33.66      7.76 o 
  -3   4  16       17.41       28.15      7.81 o 
  -2   4  16       18.37       32.77      8.26 o 
  -1   4  16        1.31       -4.54      7.03 o 
   0   4  16        1.84       -0.56      7.12 o 
   1   4  16        6.97        5.41     10.79 o 
  -7   5  16        0.80        3.26      6.10 o 
  -6   5  16        6.82       11.37      6.47 o 
  -5   5  16       11.56       11.72      8.32 o 
  -4   5  16        0.45       -6.49      6.49 o 
  -3   5  16        2.30       -2.82      6.78 o 
  -2   5  16        1.43        7.88      7.21 o 
  -1   5  16        1.68       -3.39      7.27 o 
   0   5  16       10.06        8.55      7.30 o 
   1   5  16        5.59       11.00     10.12 o 
  -7   6  16        3.85        0.02      9.07 o 
  -6   6  16       43.82       62.31      8.52 o 
  -5   6  16        2.87        1.30      6.44 o 
  -4   6  16        7.91        1.51      6.87 o 
  -3   6  16        0.57       -6.60      6.60 o 
  -2   6  16        5.65       12.79      7.83 o 
  -1   6  16       18.45       -0.08      7.73 o 
   0   6  16        2.61       -2.13      8.15 o 
  -6   7  16       47.19       58.23     22.14 o 
  -5   7  16       20.15       19.67      7.36 o 
  -4   7  16        0.00        0.29      6.41 o 
  -3   7  16        5.82       10.05      8.21 o 
  -2   7  16        6.18        1.84      7.16 o 
  -1   7  16       19.81        7.03     13.08 o 
   0   7  16        0.02      -14.00     14.00 o 
  -6   8  16       38.80       32.46     11.21 o 
  -5   8  16       12.98       25.14     10.23 o 
  -4   8  16        5.15        0.39      9.64 o 
  -3   8  16       34.27       44.47      8.73 o 
  -2   8  16       29.30       23.31      8.50 o 
  -1   8  16       87.98       85.49     10.74 o 
  -4   9  16        1.93       11.79     14.47 o 
  -3   9  16        7.40       11.98     17.84 o 
  -7   0  17        4.77        0.75      9.68 o 
  -5   0  17        1.13        3.86      7.99 o 
  -3   0  17      125.40      168.10     21.93 o 
  -1   0  17      150.37      176.09     24.30 o 
  -7   1  17       18.84       11.11      6.62 o 
  -6   1  17        0.33        3.76      5.20 o 
  -5   1  17        1.76        0.39      6.64 o 
  -4   1  17       12.34       29.96      8.04 o 
  -3   1  17        3.83       23.53     12.36 o 
  -2   1  17       33.23       49.28     13.10 o 
  -1   1  17      153.95      170.97     17.06 o 
  -7   2  17        0.62        0.87      8.63 o 
  -6   2  17        0.77       -0.57      6.00 o 
  -5   2  17        0.04        7.91      7.47 o 
  -4   2  17       42.34       33.02      8.18 o 
  -3   2  17      107.57      113.26     10.51 o 
  -2   2  17      112.30      140.74     15.37 o 
  -1   2  17       85.40      122.72     21.21 o 
  -6   3  17        5.90       -3.28      8.55 o 
  -5   3  17        2.48       13.16      7.31 o 
  -4   3  17       28.47       26.28      7.78 o 
  -3   3  17        8.32       24.14      7.74 o 
  -2   3  17        4.62       13.34      7.63 o 
  -1   3  17      307.68      364.59     22.28 o 
  -6   4  17        1.86       10.31      9.39 o 
  -5   4  17        3.74       -0.88     18.64 o 
  -4   4  17        8.07       15.05      7.28 o 
  -3   4  17        5.37        8.79      7.49 o 
  -2   4  17       60.96       69.61     10.51 o 
  -1   4  17       18.31       18.30      8.40 o 
  -5   5  17        0.73       -6.04     10.58 o 
  -4   5  17        7.31       -4.60      9.39 o 
  -3   5  17       11.27       22.63      7.98 o 
  -2   5  17        1.23        4.42      7.81 o 
  -4   6  17       16.24        3.03     10.06 o 
  -3   6  17        0.34       -0.95     10.07 o 
                                                 
